# Supplementary material for: (1S,2R)-1-[(E)-(Thio­phen-2-yl­methyl­idene)amino]­indan-2-ol
Source: Acta Crystallogr Sect E Struct Rep Online. 2012 Jul 28;68(Pt 8):o2568. doi: 10.1107/S1600536812032783 (PMC3415009; doi:10.1107/S1600536812032783)
Supplement: Supplementary file 1 [file e-68-o2568-sup1.cif]

##############################################################################
#                                                                            #
# This CIF contains the data in a paper accepted for publication in          #
# Acta Crystallographica Section E. It conforms to the requirements of       #
# Notes for Authors for Acta Crystallographica Section E, and has been       #
# peer reviewed under the auspices of the IUCr Commission on Journals.       #
#                                                                            #
# Full details of the Crystallographic Information File format               #
# are given in the paper "The Crystallographic Information File (CIF):       #
# a New Standard Archive File for Crystallography" by S. R. Hall, F. H.      #
# Allen and I. D. Brown [Acta Cryst. (1991), A47, 655-685].                  #
#                                                                            #
# The current version of the core CIF dictionary is obtainable from          #
# ftp://ftp.iucr.org/pub/cif_core.dic.                                       #
#                                                                            #
# Software is freely available for graphical display of the structure(s)     #
# in this CIF. For information consult the CIF software page                 #
# http://www.iucr.org/resources/cif/software.                                #
#                                                                            #
# This file may be used for bona fide research purposes within the           #
# scientific community so long as proper attribution is given to the journal # 
# article from which it was obtained.                                        #
#                                                                            #
##############################################################################
data_I
_audit_creation_method     SHELXL-97
_chemical_name_systematic
;
(1<i>S</i>,2<i>R</i>)-1-[(<i>E</i>)-(Thiophen-2-ylmethylidene)amino]indan-2-ol
;
_chemical_name_common     ?
_chemical_formula_moiety     'C14 H13 N O S'
_chemical_formula_sum     'C14 H13 N O S'
_chemical_formula_iupac     'C14 H13 N O S'
_chemical_formula_weight     243.31
_chemical_melting_point     ?
_symmetry_cell_setting     monoclinic
_symmetry_space_group_name_H-M     'P 21'
_symmetry_space_group_name_Hall     'P 2yb'
loop_
    _symmetry_equiv_pos_as_xyz
    'x, y, z'
    '-x, y+1/2, -z'
_cell_length_a     5.8640(2)
_cell_length_b     13.4454(5)
_cell_length_c     8.0118(3)
_cell_angle_alpha     90.00
_cell_angle_beta     92.258(2)
_cell_angle_gamma     90.00
_cell_volume     631.19(4)
_cell_formula_units_Z     2
_cell_measurement_reflns_used     5424
_cell_measurement_theta_min     2.54
_cell_measurement_theta_max     30.41
_cell_measurement_temperature     296(2)
_exptl_crystal_description     block
_exptl_crystal_colour     white
_exptl_crystal_size_max     0.25
_exptl_crystal_size_mid     0.20
_exptl_crystal_size_min     0.15
_exptl_crystal_density_diffrn     1.280
_exptl_crystal_density_meas     ?
_exptl_crystal_density_method     'not measured'
_exptl_crystal_F_000     256
_exptl_absorpt_coefficient_mu     0.239
_exptl_absorpt_correction_type     multi-scan
_exptl_absorpt_process_details     '(SADABS; Bruker, 2009)'
_exptl_absorpt_correction_T_min     0.9427
_exptl_absorpt_correction_T_max     0.9651
_exptl_special_details     ?
_diffrn_ambient_temperature     296(2)
_diffrn_radiation_type     MoK\a
_diffrn_radiation_wavelength     0.71073
_diffrn_radiation_source     'fine-focus sealed tube'
_diffrn_radiation_monochromator     graphite
_diffrn_measurement_device_type     'Bruker APEXII CCD'
_diffrn_measurement_method     '\f and \w scans'
_diffrn_detector_area_resol_mean     ?
_diffrn_reflns_number     7148
_diffrn_reflns_av_R_equivalents     0.0238
_diffrn_reflns_av_sigmaI/netI     0.0223
_diffrn_reflns_theta_min     2.54
_diffrn_reflns_theta_max     30.65
_diffrn_reflns_theta_full     25.00
_diffrn_measured_fraction_theta_max     0.978
_diffrn_measured_fraction_theta_full     0.997
_diffrn_reflns_limit_h_min     -8
_diffrn_reflns_limit_h_max     7
_diffrn_reflns_limit_k_min     -15
_diffrn_reflns_limit_k_max     18
_diffrn_reflns_limit_l_min     -11
_diffrn_reflns_limit_l_max     11
_refine_special_details
;
Refinement of <i>F</i>^2^ against ALL reflections. The weighted <i>R</i>-factor
<i>wR</i> and goodness of fit <i>S</i> are based on <i>F</i>^2^, conventional
<i>R</i>-factors <i>R</i> are based on <i>F</i>, with <i>F</i> set to zero for
negative <i>F</i>^2^. The threshold expression of <i>F</i>^2^ >
\s(<i>F</i>^2^) is used only for calculating <i>R</i>-factors(gt) <i>etc</i>.
and is not relevant to the choice of reflections for refinement.
<i>R</i>-factors based on <i>F</i>^2^ are statistically about twice as large
as those based on <i>F</i>, and <i>R</i>- factors based on ALL data will be
even larger.
;
_reflns_number_total     3182
_reflns_number_gt     2848
_reflns_threshold_expression     I>2sigma(I)
_refine_ls_structure_factor_coef     Fsqd
_refine_ls_matrix_type     full
_refine_ls_R_factor_all     0.0481
_refine_ls_R_factor_gt     0.0434
_refine_ls_wR_factor_gt     0.1242
_refine_ls_wR_factor_ref     0.1305
_refine_ls_goodness_of_fit_ref     1.030
_refine_ls_restrained_S_all     1.030
_refine_ls_number_reflns     3182
_refine_ls_number_parameters     155
_refine_ls_number_restraints     1
_refine_ls_hydrogen_treatment     constr
_refine_ls_weighting_scheme     calc
_refine_ls_weighting_details
         'calc w=1/[\s^2^(Fo^2^)+(0.1000P)^2^+0.0000P] where P=(Fo^2^+2Fc^2^)/3'
_atom_sites_solution_hydrogens     geom
_atom_sites_solution_primary     direct
_atom_sites_solution_secondary     difmap
_refine_ls_shift/su_max     0.000
_refine_ls_shift/su_mean     0.000
_refine_diff_density_max     0.251
_refine_diff_density_min     -0.274
_refine_ls_extinction_method     none
_refine_ls_extinction_coef     ?
_refine_ls_abs_structure_details     'Flack (1983), 1201 Friedel pairs'
_refine_ls_abs_structure_Flack     0.06(8)
loop_
    _atom_type_symbol
    _atom_type_description
    _atom_type_scat_dispersion_real
    _atom_type_scat_dispersion_imag
    _atom_type_scat_source
    'C' 'C' 0.0033 0.0016
                         'International Tables Vol C Tables 4.2.6.8 and 6.1.1.4'
    'H' 'H' 0.0000 0.0000
                         'International Tables Vol C Tables 4.2.6.8 and 6.1.1.4'
    'O' 'O' 0.0106 0.0060
                         'International Tables Vol C Tables 4.2.6.8 and 6.1.1.4'
    'S' 'S' 0.1246 0.1234
                         'International Tables Vol C Tables 4.2.6.8 and 6.1.1.4'
    'N' 'N' 0.0061 0.0033
                         'International Tables Vol C Tables 4.2.6.8 and 6.1.1.4'
_computing_data_collection     'APEX2 (Bruker, 2009)'
_computing_cell_refinement     'SAINT (Bruker, 2009)'
_computing_data_reduction     'SAINT (Bruker, 2009)'
_computing_structure_solution     'SHELXS97 (Sheldrick, 2008)'
_computing_structure_refinement     'SHELXL97 (Sheldrick, 2008)'
_computing_molecular_graphics     'SHELXTL (Sheldrick, 2008)'
_computing_publication_material     'SHELXTL (Sheldrick, 2008)'
loop_
    _atom_site_type_symbol
    _atom_site_label
    _atom_site_fract_x
    _atom_site_fract_y
    _atom_site_fract_z
    _atom_site_U_iso_or_equiv
    _atom_site_adp_type
    _atom_site_calc_flag
    _atom_site_refinement_flags
    _atom_site_occupancy
    _atom_site_symmetry_multiplicity
    _atom_site_disorder_assembly
    _atom_site_disorder_group
    O O 0.3762(3) 0.41344(15) 0.6763(2) 0.0694(4) Uani d . 1 1 . .
    H H1 0.3962 0.4736 0.6845 0.104 Uiso calc R 1 1 . .
    S S 0.84192(7) 0.69970(5) 0.55448(6) 0.05798(16) Uani d . 1 1 . .
    C C9 0.3596(3) 0.40337(14) 1.0537(2) 0.0437(4) Uani d . 1 1 . .
    C C14 0.5379(3) 0.46986(12) 1.0333(2) 0.0431(3) Uani d . 1 1 . .
    C C4 1.0148(3) 0.64078(15) 0.7010(2) 0.0473(4) Uani d . 1 1 . .
    C C13 0.5668(4) 0.55083(16) 1.1369(3) 0.0602(5) Uani d . 1 1 . .
    H H13 0.6866 0.5950 1.1232 0.072 Uiso calc R 1 1 . .
    C C3 1.2263(3) 0.68631(19) 0.7167(3) 0.0552(5) Uani d . 1 1 . .
    H H3 1.3433 0.6657 0.7904 0.066 Uiso calc R 1 1 . .
    C C1 1.0474(3) 0.78383(18) 0.5133(3) 0.0567(5) Uani d . 1 1 . .
    H H1A 1.0286 0.8349 0.4356 0.068 Uiso calc R 1 1 . .
    C C5 0.9397(3) 0.55622(17) 0.7985(3) 0.0524(4) Uani d . 1 1 . .
    H H5 1.0416 0.5274 0.8761 0.063 Uiso calc R 1 1 . .
    C C6 0.6804(3) 0.43819(15) 0.8891(3) 0.0508(4) Uani d . 1 1 . .
    H H6 0.8190 0.4043 0.9312 0.061 Uiso calc R 1 1 . .
    C C2 1.2422(3) 0.76835(17) 0.6062(3) 0.0573(5) Uani d . 1 1 . .
    H H2 1.3724 0.8073 0.5985 0.069 Uiso calc R 1 1 . .
    C C8 0.3710(4) 0.32062(16) 0.9292(3) 0.0570(5) Uani d . 1 1 . .
    H H8A 0.2204 0.3041 0.8830 0.068 Uiso calc R 1 1 . .
    H H8B 0.4395 0.2616 0.9794 0.068 Uiso calc R 1 1 . .
    C C7 0.5206(4) 0.36346(16) 0.7957(3) 0.0574(5) Uani d . 1 1 . .
    H H7 0.6085 0.3110 0.7428 0.069 Uiso calc R 1 1 . .
    C C12 0.4134(6) 0.5654(2) 1.2626(3) 0.0789(8) Uani d . 1 1 . .
    H H12 0.4314 0.6194 1.3345 0.095 Uiso calc R 1 1 . .
    C C10 0.2064(4) 0.4177(2) 1.1781(3) 0.0594(5) Uani d . 1 1 . .
    H H10 0.0874 0.3732 1.1925 0.071 Uiso calc R 1 1 . .
    C C11 0.2347(5) 0.5002(3) 1.2812(3) 0.0742(7) Uani d . 1 1 . .
    H H11 0.1313 0.5117 1.3641 0.089 Uiso calc R 1 1 . .
    N N 0.7401(3) 0.52068(15) 0.7810(2) 0.0549(4) Uani d . 1 1 . .
loop_
    _atom_site_aniso_label
    _atom_site_aniso_U_11
    _atom_site_aniso_U_22
    _atom_site_aniso_U_33
    _atom_site_aniso_U_12
    _atom_site_aniso_U_13
    _atom_site_aniso_U_23
    O 0.0800(10) 0.0776(11) 0.0494(8) -0.0161(9) -0.0110(7) 0.0048(8)
    S 0.0389(2) 0.0805(3) 0.0542(3) 0.0031(2) -0.00272(16) 0.0050(3)
    C9 0.0500(8) 0.0434(8) 0.0370(8) 0.0001(6) -0.0051(6) 0.0072(6)
    C14 0.0453(8) 0.0416(8) 0.0418(8) 0.0025(6) -0.0075(6) 0.0049(7)
    C4 0.0335(7) 0.0623(10) 0.0462(9) 0.0047(6) 0.0029(6) 0.0021(8)
    C13 0.0775(14) 0.0474(10) 0.0549(12) -0.0071(9) -0.0102(10) 0.0007(9)
    C3 0.0331(6) 0.0706(13) 0.0619(11) 0.0030(8) 0.0003(6) 0.0081(10)
    C1 0.0487(9) 0.0717(12) 0.0505(11) 0.0071(9) 0.0133(8) 0.0074(9)
    C5 0.0376(7) 0.0647(12) 0.0548(10) 0.0089(7) 0.0015(7) 0.0091(9)
    C6 0.0395(8) 0.0552(10) 0.0576(11) 0.0098(7) 0.0010(7) 0.0069(8)
    C2 0.0385(8) 0.0706(13) 0.0634(12) -0.0013(8) 0.0105(8) 0.0034(10)
    C8 0.0693(12) 0.0416(9) 0.0596(13) -0.0063(8) -0.0029(9) 0.0023(8)
    C7 0.0661(12) 0.0512(10) 0.0552(11) 0.0080(8) 0.0043(9) -0.0086(9)
    C12 0.125(2) 0.0626(15) 0.0490(13) 0.0113(14) -0.0034(13) -0.0128(11)
    C10 0.0629(12) 0.0736(14) 0.0417(10) -0.0035(9) 0.0018(8) 0.0130(9)
    C11 0.0851(17) 0.0953(19) 0.0427(11) 0.0132(14) 0.0091(10) 0.0013(12)
    N 0.0383(7) 0.0697(11) 0.0569(10) 0.0033(7) 0.0031(6) 0.0104(8)
_geom_special_details
;
All e.s.d.'s (except the e.s.d. in the dihedral angle between two l.s. planes)
are estimated using the full covariance matrix. The cell e.s.d.'s are taken
into account individually in the estimation of e.s.d.'s in distances, angles
and torsion angles; correlations between e.s.d.'s in cell parameters are only
used when they are defined by crystal symmetry. An approximate (isotropic)
treatment of cell e.s.d.'s is used for estimating e.s.d.'s involving l.s.
planes.
;
loop_
    _geom_bond_atom_site_label_1
    _geom_bond_atom_site_label_2
    _geom_bond_site_symmetry_2
    _geom_bond_distance
    _geom_bond_publ_flag
    O C7 . 1.421(3) ?
    O H1 . 0.8200 ?
    S C1 . 1.695(2) ?
    S C4 . 1.7143(19) ?
    C9 C10 . 1.381(3) ?
    C9 C14 . 1.390(2) ?
    C9 C8 . 1.498(3) ?
    C14 C13 . 1.376(3) ?
    C14 C6 . 1.513(3) ?
    C4 C3 . 1.384(3) ?
    C4 C5 . 1.457(3) ?
    C13 C12 . 1.390(4) ?
    C13 H13 . 0.9300 ?
    C3 C2 . 1.420(3) ?
    C3 H3 . 0.9300 ?
    C1 C2 . 1.355(3) ?
    C1 H1A . 0.9300 ?
    C5 N . 1.267(3) ?
    C5 H5 . 0.9300 ?
    C6 N . 1.458(3) ?
    C6 C7 . 1.546(3) ?
    C6 H6 . 0.9800 ?
    C2 H2 . 0.9300 ?
    C8 C7 . 1.523(3) ?
    C8 H8A . 0.9700 ?
    C8 H8B . 0.9700 ?
    C7 H7 . 0.9800 ?
    C12 C11 . 1.379(5) ?
    C12 H12 . 0.9300 ?
    C10 C11 . 1.390(4) ?
    C10 H10 . 0.9300 ?
    C11 H11 . 0.9300 ?
loop_
    _geom_angle_atom_site_label_1
    _geom_angle_atom_site_label_2
    _geom_angle_atom_site_label_3
    _geom_angle_site_symmetry_1
    _geom_angle_site_symmetry_3
    _geom_angle
    _geom_angle_publ_flag
    C7 O H1 . . 109.5 ?
    C1 S C4 . . 92.06(10) ?
    C10 C9 C14 . . 120.60(19) ?
    C10 C9 C8 . . 129.15(19) ?
    C14 C9 C8 . . 110.23(16) ?
    C13 C14 C9 . . 120.86(19) ?
    C13 C14 C6 . . 128.70(18) ?
    C9 C14 C6 . . 110.44(16) ?
    C3 C4 C5 . . 125.80(18) ?
    C3 C4 S . . 111.18(15) ?
    C5 C4 S . . 122.99(14) ?
    C14 C13 C12 . . 118.8(2) ?
    C14 C13 H13 . . 120.6 ?
    C12 C13 H13 . . 120.6 ?
    C4 C3 C2 . . 111.57(17) ?
    C4 C3 H3 . . 124.2 ?
    C2 C3 H3 . . 124.2 ?
    C2 C1 S . . 112.40(17) ?
    C2 C1 H1A . . 123.8 ?
    S C1 H1A . . 123.8 ?
    N C5 C4 . . 122.17(19) ?
    N C5 H5 . . 118.9 ?
    C4 C5 H5 . . 118.9 ?
    N C6 C14 . . 113.08(16) ?
    N C6 C7 . . 111.23(18) ?
    C14 C6 C7 . . 102.12(15) ?
    N C6 H6 . . 110.1 ?
    C14 C6 H6 . . 110.1 ?
    C7 C6 H6 . . 110.1 ?
    C1 C2 C3 . . 112.79(18) ?
    C1 C2 H2 . . 123.6 ?
    C3 C2 H2 . . 123.6 ?
    C9 C8 C7 . . 103.23(16) ?
    C9 C8 H8A . . 111.1 ?
    C7 C8 H8A . . 111.1 ?
    C9 C8 H8B . . 111.1 ?
    C7 C8 H8B . . 111.1 ?
    H8A C8 H8B . . 109.1 ?
    O C7 C8 . . 107.87(19) ?
    O C7 C6 . . 110.60(17) ?
    C8 C7 C6 . . 105.13(18) ?
    O C7 H7 . . 111.0 ?
    C8 C7 H7 . . 111.0 ?
    C6 C7 H7 . . 111.0 ?
    C11 C12 C13 . . 120.3(2) ?
    C11 C12 H12 . . 119.8 ?
    C13 C12 H12 . . 119.8 ?
    C9 C10 C11 . . 118.3(2) ?
    C9 C10 H10 . . 120.9 ?
    C11 C10 H10 . . 120.9 ?
    C12 C11 C10 . . 121.1(2) ?
    C12 C11 H11 . . 119.4 ?
    C10 C11 H11 . . 119.4 ?
    C5 N C6 . . 117.62(17) ?
loop_
    _geom_hbond_atom_site_label_d
    _geom_hbond_atom_site_label_h
    _geom_hbond_atom_site_label_a
    _geom_hbond_site_symmetry_d
    _geom_hbond_site_symmetry_h
    _geom_hbond_site_symmetry_a
    _geom_hbond_distance_dh
    _geom_hbond_distance_ha
    _geom_hbond_distance_da
    _geom_hbond_angle_dha
    _geom_hbond_publ_flag
    O H1 N ? ? ? 0.8196 2.2231 2.682(3) 115.71 yes
data_global
_journal_date_recd_electronic     2012-07-18
_journal_date_accepted     2012-07-19
_journal_name_full     'Acta Crystallographica, Section E'
_journal_year     2012
_journal_volume     68
_journal_issue      8
_journal_page_first     o2568
_journal_page_last     o2568
_journal_paper_category     QO
_journal_paper_doi     10.1107/S1600536812032783
_journal_coeditor_code     FF2077
_publ_contact_author_name     'Junseong Lee'
_publ_contact_author_address
;
Department of Chemistry, Chonnam National University, Gwangju 500-757,
Republic of Korea
;
_publ_contact_author_email     Leespy@chonnam.ac.kr
_publ_contact_author_fax     +82-62-530-3389
_publ_contact_author_phone     +82-62-530-3371
_publ_section_title
;
(1<i>S</i>,2<i>R</i>)-1-[(<i>E</i>)-(Thiophen-2-ylmethylidene)amino]indan-2-ol
;
loop_
    _publ_author_name
    _publ_author_footnote
    _publ_author_address
    'Go, Min Jeong' .
;
Department of Chemistry, Chonnam National University, Gwangju 500-757,
Republic of Korea
;
    'Park, Ka Hyun' .
;
Department of Chemistry, Chonnam National University, Gwangju 500-757,
Republic of Korea
;
    'Lee, Hwi Hyun' .
;
Department of Chemistry, Chonnam National University, Gwangju 500-757,
Republic of Korea
;
    'Lee, Junseong' .
;
Department of Chemistry, Chonnam National University, Gwangju 500-757,
Republic of Korea
;
