# Supplementary material for: (1S,2R)-1-[(E)-(Thio­phen-2-yl­methyl­idene)amino]­indan-2-ol
Source: Acta Crystallogr Sect E Struct Rep Online. 2012 Jul 28;68(Pt 8):o2568. doi: 10.1107/S1600536812032783 (PMC3415009; doi:10.1107/S1600536812032783)
Supplement: Supplementary file 2 [file e-68-o2568-Isup2.hkl]

# 
# h,k,l, Fc-squared, Fo-squared, sigma(Fo-squared) and status flag 
# 
data_I
_shelx_title ' ljs03 in P2(1)' 
_shelx_refln_list_code          4 
_shelx_F_calc_maximum       71.30 
_exptl_crystal_F_000       256.00 
_reflns_d_resolution_high  0.6971 
 
loop_ 
 _symmetry_equiv_pos_as_xyz 
 'x, y, z' 
 '-x, y+1/2, -z' 
 
_cell_length_a     5.8640 
_cell_length_b    13.4454 
_cell_length_c     8.0118 
_cell_angle_alpha  90.000 
_cell_angle_beta   92.258 
_cell_angle_gamma  90.000 
 
_shelx_F_squared_multiplier     1.000 
 
loop_ 
 _refln_index_h 
 _refln_index_k 
 _refln_index_l 
 _refln_F_squared_calc 
 _refln_F_squared_meas 
 _refln_F_squared_sigma 
 _refln_observed_status 
   5 -12   0        3.19        3.95      0.48 o 
   6 -12   0        0.64        0.77      0.44 o 
   1 -11   0      120.89      119.41      3.84 o 
   4 -11   0        0.96        1.65      0.33 o 
   5 -11   0       21.35       20.74      0.95 o 
   6 -11   0        2.65        2.85      0.51 o 
   0 -10   0       32.12       28.45      0.75 o 
   1 -10   0       15.60       16.43      0.84 o 
   2 -10   0      131.96      135.62      3.73 o 
   3 -10   0       59.35       57.77      1.68 o 
   4 -10   0       42.03       39.15      1.35 o 
   5 -10   0        7.43        7.57      0.62 o 
   6 -10   0        3.07        4.24      0.51 o 
   7 -10   0        0.35        0.66      0.48 o 
   1  -9   0       95.34       94.88      1.65 o 
   2  -9   0       15.68       14.74      0.59 o 
   3  -9   0       35.75       34.28      1.10 o 
   4  -9   0       29.76       28.13      1.02 o 
   5  -9   0       17.10       19.39      0.88 o 
   6  -9   0        0.27        0.44      0.37 o 
   7  -9   0        6.91        6.66      0.80 o 
   0  -8   0      513.36      569.17      9.14 o 
   1  -8   0        9.15       10.73      0.20 o 
   2  -8   0       31.17       31.20      0.74 o 
   3  -8   0      131.03      123.29      3.55 o 
   4  -8   0       81.57       81.26      2.38 o 
   5  -8   0       12.53        9.80      0.62 o 
   6  -8   0       16.06       16.90      0.91 o 
   7  -8   0        3.70        3.70      0.55 o 
   1  -7   0       69.10       63.88      0.97 o 
   2  -7   0      339.77      362.47      5.12 o 
   3  -7   0        5.39        6.55      0.37 o 
   4  -7   0        9.52       10.76      0.59 o 
   5  -7   0        3.44        3.95      0.48 o 
   6  -7   0        0.55        0.44      0.37 o 
   7  -7   0        8.65        7.87      0.80 o 
   0  -6   0      337.47      355.52      6.49 o 
   1  -6   0       72.13       81.45      1.02 o 
   2  -6   0       44.37       49.10      0.72 o 
   3  -6   0      279.97      267.95      4.10 o 
   4  -6   0       62.56       60.16      1.38 o 
   5  -6   0        0.93        1.39      0.21 o 
   6  -6   0        1.34        1.32      0.37 o 
   7  -6   0        4.10        4.21      0.55 o 
   1  -5   0      547.20      587.74      7.42 o 
   2  -5   0       57.18       48.33      0.77 o 
   3  -5   0       64.07       67.17      1.08 o 
   4  -5   0       34.20       32.78      0.69 o 
   5  -5   0       36.62       35.13      0.88 o 
   6  -5   0        5.32        7.57      0.62 o 
   7  -5   0        3.42        3.91      0.51 o 
   8  -5   0        7.86        7.90      0.84 o 
   0  -4   0      299.49      322.25      5.71 o 
   1  -4   0      147.46      157.37      2.00 o 
   2  -4   0      758.89      800.51     12.01 o 
   3  -4   0      245.21      257.62      3.99 o 
   4  -4   0       73.33       68.81      1.12 o 
   5  -4   0       16.21       19.95      0.56 o 
   6  -4   0       96.35      100.28      2.93 o 
   7  -4   0        6.60        7.24      0.73 o 
   8  -4   0        0.07        0.00      0.48 o 
   1  -3   0      329.54      392.22      5.92 o 
   2  -3   0      660.15      706.13      9.80 o 
   3  -3   0        5.28        5.83      0.14 o 
   4  -3   0       85.65       79.33      1.16 o 
   5  -3   0      144.97      133.17      2.85 o 
   6  -3   0       51.66       53.74      1.76 o 
   7  -3   0       17.34       19.43      0.95 o 
   8  -3   0        7.85        8.52      0.80 o 
   0  -2   0      499.60      467.98     30.71 o 
   1  -2   0     2698.61     2284.15     52.77 o 
   2  -2   0       20.96       24.40      0.37 o 
   3  -2   0      248.83      230.63      2.94 o 
   4  -2   0       39.10       35.63      0.58 o 
   5  -2   0       31.39       33.44      2.49 o 
   6  -2   0       22.09       24.48      0.99 o 
   7  -2   0       19.10       22.32      1.02 o 
   8  -2   0        1.26        1.17      0.48 o 
   1  -1   0      298.11      279.25      3.92 o 
   2  -1   0      177.55      164.08      1.99 o 
   3  -1   0       89.84      100.21      1.23 o 
   4  -1   0       83.22       71.04      1.05 o 
   5  -1   0      260.74      244.94      4.25 o 
   6  -1   0       48.38       43.72      1.46 o 
   7  -1   0       10.51       11.78      0.77 o 
   8  -1   0        9.48        9.33      0.80 o 
   1   0   0      290.92      312.78      3.59 o 
   2   0   0      117.31      108.60      1.34 o 
   3   0   0       12.31       12.29      0.18 o 
   4   0   0        3.41        4.34      0.13 o 
   5   0   0       58.76       62.04      1.17 o 
   6   0   0       13.18       15.73      0.80 o 
   7   0   0        0.08        0.95      0.37 o 
   8   0   0        0.53        0.59      0.44 o 
   1   1   0      306.64      285.79      3.79 o 
   2   1   0      170.68      158.27      1.97 o 
   3   1   0       89.88       99.84      1.07 o 
   4   1   0       85.41       72.89      0.89 o 
   5   1   0      265.28      248.24      4.25 o 
   6   1   0       47.67       42.48      1.46 o 
   7   1   0       10.12       11.74      0.77 o 
   8   1   0        9.48        8.63      0.84 o 
   0   2   0      499.67      519.60      9.90 o 
   1   2   0     2693.74     2303.81    100.12 o 
   2   2   0       22.31       26.05      0.33 o 
   3   2   0      247.97      229.81      2.40 o 
   4   2   0       41.60       37.64      0.53 o 
   5   2   0       31.44       29.40      0.52 o 
   6   2   0       22.89       24.11      0.99 o 
   7   2   0       18.57       21.51      0.99 o 
   8   2   0        1.25        0.70      0.44 o 
   1   3   0      320.05      379.43      4.74 o 
   2   3   0      653.45      688.32      9.43 o 
   3   3   0        5.39        5.76      0.12 o 
   4   3   0       86.08       79.97      1.06 o 
   5   3   0      145.80      134.93      2.36 o 
   6   3   0       52.15       52.02      1.72 o 
   7   3   0       17.69       19.02      0.95 o 
   8   3   0        7.84        6.99      0.77 o 
   0   4   0      303.65      322.78      5.35 o 
   1   4   0      150.72      158.56      1.85 o 
   2   4   0      761.31      783.90     10.44 o 
   3   4   0      248.20      260.47      3.06 o 
   4   4   0       70.73       68.36      1.10 o 
   5   4   0       15.87       16.21      0.51 o 
   6   4   0       94.21       96.55      2.89 o 
   7   4   0        6.69        7.57      0.66 o 
   8   4   0        0.07        0.07      0.44 o 
   1   5   0      548.75      579.94      6.91 o 
   2   5   0       60.17       49.11      0.67 o 
   3   5   0       64.24       66.82      0.83 o 
   4   5   0       34.63       33.06      0.59 o 
   5   5   0       35.41       34.26      0.74 o 
   6   5   0        5.09        5.80      0.50 o 
   7   5   0        3.40        3.59      0.48 o 
   8   5   0        7.97        8.67      0.77 o 
   0   6   0      342.89      348.89      5.80 o 
   1   6   0       69.40       77.94      1.03 o 
   2   6   0       44.52       49.02      0.61 o 
   3   6   0      278.75      266.16      3.41 o 
   4   6   0       64.52       62.09      1.00 o 
   5   6   0        0.95        1.00      0.17 o 
   6   6   0        1.22        1.19      0.22 o 
   7   6   0        3.84        3.70      0.48 o 
   1   7   0       69.89       63.19      0.77 o 
   2   7   0      340.53      364.01      4.26 o 
   3   7   0        5.49        6.29      0.18 o 
   4   7   0        8.61       11.05      0.34 o 
   5   7   0        3.47        4.18      0.25 o 
   6   7   0        0.49        0.45      0.27 o 
   7   7   0        8.91        7.98      0.99 o 
   0   8   0      502.51      540.37      9.18 o 
   1   8   0        8.62       10.06      0.17 o 
   2   8   0       30.13       29.66      0.47 o 
   3   8   0      134.39      128.37      1.92 o 
   4   8   0       80.78       80.10      1.88 o 
   5   8   0       12.26       10.22      0.50 o 
   6   8   0       16.42       18.02      0.86 o 
   7   8   0        3.94        4.67      0.55 o 
   1   9   0       95.00       92.75      1.31 o 
   2   9   0       16.79       16.09      0.30 o 
   3   9   0       35.44       33.34      0.65 o 
   4   9   0       29.92       27.59      0.79 o 
   5   9   0       16.79       19.45      0.70 o 
   6   9   0        0.24       -0.13      0.28 o 
   7   9   0        6.80        7.73      1.23 o 
   0  10   0       32.21       27.39      0.97 o 
   1  10   0       15.77       17.28      0.31 o 
   2  10   0      132.87      135.24      2.02 o 
   3  10   0       57.49       53.83      1.31 o 
   4  10   0       42.69       40.82      1.05 o 
   5  10   0        7.51        8.06      0.53 o 
   6  10   0        3.28        4.25      0.41 o 
   7  10   0        0.41        0.59      0.36 o 
   1  11   0      123.71      121.23      2.16 o 
   2  11   0       39.47       37.62      0.69 o 
   3  11   0        8.35        7.00      0.37 o 
   4  11   0        1.08        1.78      0.33 o 
   5  11   0       21.14       22.39      0.79 o 
   6  11   0        2.59        3.43      0.59 o 
   0  12   0        8.42        6.99      0.40 o 
   1  12   0       21.58       20.45      0.54 o 
   2  12   0       76.45       73.59      1.67 o 
   3  12   0       30.41       29.46      0.79 o 
   4  12   0        6.32        5.87      0.45 o 
   5  12   0        3.18        4.29      0.37 o 
   6  12   0        0.66        0.89      0.35 o 
   1  13   0       15.22       14.66      0.44 o 
   2  13   0       32.18       31.89      0.81 o 
   3  13   0        4.74        5.95      0.59 o 
   4  13   0       12.43       15.18      0.61 o 
   5  13   0        0.77        0.47      0.32 o 
   6  13   0        1.84        2.26      0.49 o 
   0  14   0       49.61       46.83      1.54 o 
   1  14   0        9.30        9.65      0.36 o 
   2  14   0        1.19        1.24      0.18 o 
   3  14   0        2.97        4.82      0.37 o 
   4  14   0        3.12        3.74      0.88 o 
   5  14   0        3.64        2.43      0.35 o 
   1  15   0        3.66        3.48      0.29 o 
   2  15   0        0.04        0.31      0.18 o 
   3  15   0       10.04       11.32      0.48 o 
   4  15   0        0.43       -0.18      0.24 o 
   5  15   0        6.12        7.91      0.71 o 
   2  16   0        3.34        3.98      0.32 o 
   3  16   0        0.39        0.35      0.46 o 
   4  16   0        0.05        0.05      0.23 o 
   3  17   0        0.91        0.93      0.21 o 
  -6 -13   1        0.47        1.02      0.44 o 
  -5 -13   1        7.82       10.06      0.80 o 
  -6 -12   1        4.66        7.79      0.73 o 
  -5 -12   1        6.42        7.02      0.66 o 
  -4 -12   1       10.21       11.45      0.66 o 
  -3 -12   1        7.57        8.38      0.59 o 
  -1 -12   1       13.27       14.67      0.70 o 
  -6 -11   1        2.90        4.13      0.55 o 
  -5 -11   1        2.31        2.89      0.44 o 
  -4 -11   1       38.29       37.87      1.35 o 
  -3 -11   1        6.81        7.87      0.51 o 
  -2 -11   1       36.64       33.63      0.83 o 
  -1 -11   1        0.46        0.59      0.22 o 
   0 -11   1       34.48       36.15      1.28 o 
   1 -11   1       88.73       90.91      3.40 o 
   5 -11   1        9.05        7.39      0.62 o 
   6 -11   1        3.59        4.46      0.55 o 
  -7 -10   1        3.68        4.50      0.62 o 
  -6 -10   1        4.33        4.90      0.59 o 
  -5 -10   1        5.78        5.45      0.59 o 
  -4 -10   1        1.41        1.17      0.33 o 
  -3 -10   1       29.25       31.94      1.06 o 
  -2 -10   1        8.52        8.41      0.33 o 
  -1 -10   1       39.07       42.09      0.95 o 
   0 -10   1       85.04       89.15      1.79 o 
   1 -10   1       17.37       16.72      0.88 o 
   2 -10   1       62.48       62.41      2.38 o 
   4 -10   1       14.86       15.55      0.73 o 
   5 -10   1        2.05        1.98      0.37 o 
   6 -10   1        1.44        1.13      0.40 o 
   7 -10   1        2.83        2.45      0.51 o 
  -7  -9   1        6.37        6.91      0.80 o 
  -6  -9   1        0.10        0.29      0.37 o 
  -5  -9   1       15.47       16.50      0.84 o 
  -4  -9   1        5.94        5.60      0.48 o 
  -3  -9   1       91.26       87.26      2.49 o 
  -2  -9   1       58.25       56.63      1.72 o 
  -1  -9   1       27.03       23.89      0.41 o 
   0  -9   1       16.83       17.67      0.29 o 
   1  -9   1      129.08      132.78      3.21 o 
   2  -9   1       90.80       85.61      2.38 o 
   3  -9   1       55.32       49.79      1.57 o 
   4  -9   1        8.66        8.12      0.51 o 
   5  -9   1       13.73       12.51      0.70 o 
   6  -9   1        2.44        2.09      0.44 o 
   7  -9   1        1.91        2.16      0.51 o 
  -7  -8   1        0.32        0.73      0.48 o 
  -6  -8   1        6.14        7.79      0.70 o 
  -5  -8   1        9.08        7.90      0.59 o 
  -4  -8   1       39.94       36.99      1.24 o 
  -3  -8   1      184.05      185.12      5.12 o 
  -2  -8   1       55.87       56.33      1.11 o 
  -1  -8   1       64.28       60.34      0.75 o 
   0  -8   1        0.23        0.12      0.05 o 
   1  -8   1       23.40       21.96      0.43 o 
   2  -8   1       60.05       53.56      1.15 o 
   3  -8   1       23.49       18.80      0.66 o 
   4  -8   1       47.66       41.60      1.43 o 
   5  -8   1        1.48        1.10      0.33 o 
   6  -8   1        9.84        9.55      0.70 o 
   7  -8   1       10.90       13.46      0.91 o 
  -7  -7   1        2.09        1.98      0.51 o 
  -6  -7   1        6.32        6.44      0.66 o 
  -5  -7   1       10.68       10.28      0.62 o 
  -4  -7   1      108.94      103.97      3.07 o 
  -3  -7   1       20.65       22.00      0.60 o 
  -2  -7   1       33.74       33.35      0.94 o 
  -1  -7   1      328.81      355.58      5.23 o 
   0  -7   1       53.82       65.21      0.79 o 
   1  -7   1       27.44       27.83      0.42 o 
   2  -7   1      345.65      348.53      5.15 o 
   3  -7   1        4.37        4.90      0.23 o 
   4  -7   1       24.58       19.44      0.56 o 
   5  -7   1        4.29        4.11      0.30 o 
   6  -7   1        0.56        1.06      0.37 o 
   7  -7   1        8.51        8.67      0.80 o 
  -7  -6   1        7.56        7.06      0.73 o 
  -6  -6   1       46.98       46.83      1.65 o 
  -5  -6   1        2.26        1.50      0.33 o 
  -4  -6   1       50.52       45.82      1.15 o 
  -3  -6   1      195.11      185.91      4.13 o 
  -2  -6   1      156.09      158.49      2.94 o 
  -1  -6   1      132.29      146.57      2.05 o 
   0  -6   1       68.46       75.45      1.09 o 
   1  -6   1      116.77      112.83      1.43 o 
   2  -6   1       34.25       36.24      0.68 o 
   3  -6   1      102.96       96.80      1.52 o 
   4  -6   1       38.77       36.05      0.86 o 
   5  -6   1        1.31        1.72      0.29 o 
   6  -6   1       23.47       22.50      0.99 o 
   7  -6   1       12.65       13.57      0.91 o 
  -8  -5   1        8.76       10.28      0.91 o 
  -7  -5   1        5.58        6.11      0.62 o 
  -6  -5   1       15.35       14.27      0.80 o 
  -5  -5   1       48.56       50.79      1.21 o 
  -4  -5   1       36.51       35.82      0.72 o 
  -3  -5   1       29.49       26.46      0.47 o 
  -2  -5   1       86.13      119.52      2.18 o 
  -1  -5   1      408.92      427.53      6.67 o 
   0  -5   1       91.14       96.58      1.70 o 
   1  -5   1      188.22      205.53      2.95 o 
   2  -5   1      490.30      547.09      8.45 o 
   3  -5   1      190.75      196.73      3.09 o 
   4  -5   1       11.92       11.93      0.40 o 
   5  -5   1       46.67       42.23      1.03 o 
   6  -5   1        0.97        1.13      0.37 o 
   7  -5   1       11.16       12.29      0.84 o 
   8  -5   1        5.79        6.51      0.70 o 
  -8  -4   1        0.88        1.24      0.51 o 
  -7  -4   1        1.93        1.79      0.44 o 
  -6  -4   1       29.88       27.95      1.10 o 
  -5  -4   1      101.59       97.19      2.11 o 
  -4  -4   1       47.21       42.25      0.75 o 
  -3  -4   1       82.02       84.86      1.32 o 
  -2  -4   1      204.79      193.54      4.10 o 
  -1  -4   1       35.82       44.39      0.64 o 
   0  -4   1      367.63      406.52      9.43 o 
   1  -4   1      350.06      398.25      5.38 o 
   2  -4   1       69.78       78.67      1.22 o 
   3  -4   1      233.58      234.77      3.61 o 
   4  -4   1      144.09      132.10      2.08 o 
   6  -4   1        3.28        3.99      0.44 o 
   7  -4   1       20.71       18.95      0.95 o 
   8  -4   1        4.29        3.51      0.62 o 
  -8  -3   1        7.73        7.43      0.80 o 
  -7  -3   1        9.71       10.72      0.77 o 
  -5  -3   1       47.60       43.12      1.03 o 
  -4  -3   1      118.08      111.70      1.62 o 
  -3  -3   1        1.28        1.33      0.11 o 
  -2  -3   1      169.68      161.11      2.36 o 
  -1  -3   1     1507.21     1600.19     24.24 o 
   0  -3   1     1459.07     1594.86     17.14 o 
   1  -3   1     2544.95     2445.45     35.93 o 
   2  -3   1      139.53      136.13      1.77 o 
   3  -3   1      248.42      266.72      3.79 o 
   4  -3   1       41.33       40.48      0.63 o 
   5  -3   1      131.87      127.34      2.05 o 
   6  -3   1       22.71       22.46      0.91 o 
   7  -3   1        4.24        4.72      0.51 o 
   8  -3   1        2.58        2.20      0.51 o 
  -8  -2   1        3.81        4.24      0.59 o 
  -7  -2   1        4.87        4.46      0.51 o 
  -6  -2   1       76.71       77.27      2.34 o 
  -5  -2   1       92.50       92.64      2.02 o 
  -4  -2   1       67.04       67.42      0.98 o 
  -3  -2   1      831.84      851.10     11.00 o 
  -2  -2   1       24.62       24.35      0.37 o 
  -1  -2   1     2270.09     2178.20     36.10 o 
   0  -2   1     4304.54     3271.03     50.60 o 
   1  -2   1      441.98      539.13      7.30 o 
   2  -2   1      205.57      218.50      2.72 o 
   3  -2   1       16.40       20.38      0.31 o 
   4  -2   1       38.39       36.34      0.57 o 
   5  -2   1       53.83       51.06      1.60 o 
   6  -2   1       29.87       31.57      1.17 o 
   7  -2   1       15.34       14.74      0.88 o 
   8  -2   1        2.26        1.76      0.51 o 
  -8  -1   1       11.25       10.35      0.84 o 
  -7  -1   1       10.17       11.60      0.77 o 
  -6  -1   1       38.00       38.27      1.35 o 
  -5  -1   1      110.13      106.66      1.89 o 
  -4  -1   1       17.08       14.43      0.28 o 
  -3  -1   1       92.02       93.36      1.15 o 
  -2  -1   1      244.55      248.19      2.79 o 
  -1  -1   1     1300.81     1280.51     19.13 o 
   0  -1   1      670.22      700.75     10.70 o 
   1  -1   1     1743.68     1668.48     27.89 o 
   2  -1   1     1125.31     1132.79     14.35 o 
   3  -1   1      212.33      212.90      2.58 o 
   4  -1   1      234.54      217.40      2.79 o 
   5  -1   1      217.08      198.81      3.44 o 
   6  -1   1       34.28       29.71      1.13 o 
   7  -1   1        7.86        7.57      0.70 o 
   8  -1   1        2.96        3.26      0.55 o 
  -8   0   1        0.14        0.15      0.40 o 
  -7   0   1        2.87        1.98      0.40 o 
  -6   0   1       33.58       34.28      1.24 o 
  -5   0   1       33.44       34.41      0.71 o 
  -4   0   1        9.40        9.14      0.19 o 
  -3   0   1       80.43       81.60      1.01 o 
  -2   0   1      656.79      594.36      6.94 o 
  -1   0   1      829.87      828.11      9.65 o 
   0   0   1        0.13       -0.03      0.03 o 
   1   0   1     5083.44     3460.03     90.85 o 
   2   0   1       50.89       40.54      0.58 o 
   3   0   1      307.83      291.65      3.47 o 
   4   0   1        4.89        3.08      0.14 o 
   5   0   1       11.63       15.15      0.66 o 
   6   0   1        0.25        0.22      0.33 o 
   7   0   1       28.64       31.35      1.24 o 
   8   0   1        3.04        1.94      0.48 o 
  -8   1   1       11.19       10.06      0.80 o 
  -7   1   1       10.55       12.66      0.77 o 
  -6   1   1       37.99       38.67      1.35 o 
  -5   1   1      107.63      105.06      1.90 o 
  -4   1   1       18.67       15.83      0.27 o 
  -3   1   1       93.29       93.15      1.00 o 
  -2   1   1      236.33      241.19      2.99 o 
  -1   1   1     1302.13     1271.54     21.34 o 
   0   1   1      666.50      717.27     13.76 o 
   1   1   1     1743.81     1678.90     30.00 o 
   2   1   1     1126.23     1118.24     13.90 o 
   3   1   1      217.80      219.03      2.40 o 
   4   1   1      235.17      219.16      2.57 o 
   5   1   1      217.46      197.49      3.43 o 
   6   1   1       35.11       30.84      1.13 o 
   7   1   1        8.04        7.32      0.70 o 
   8   1   1        2.94        3.18      0.55 o 
  -8   2   1        3.84        3.40      0.55 o 
  -7   2   1        4.58        3.80      0.44 o 
  -6   2   1       76.13       73.21      2.27 o 
  -5   2   1       93.03       91.81      1.46 o 
  -4   2   1       65.16       65.20      0.98 o 
  -3   2   1      833.98      848.82      9.44 o 
  -2   2   1       22.42       22.35      0.34 o 
  -1   2   1     2275.78     2109.68     52.01 o 
   0   2   1     4309.66     3313.26     46.99 o 
   1   2   1      435.92      529.20      7.39 o 
   2   2   1      205.15      214.68      2.61 o 
   3   2   1       15.08       19.51      0.29 o 
   4   2   1       37.82       35.69      0.58 o 
   5   2   1       53.96       47.61      1.18 o 
   6   2   1       28.59       28.13      1.13 o 
   7   2   1       15.98       14.96      0.84 o 
   8   2   1        2.21        1.13      0.48 o 
  -8   3   1        7.75        8.74      0.77 o 
  -7   3   1        9.63       10.50      0.73 o 
  -6   3   1        4.50        4.98      0.51 o 
  -5   3   1       50.05       42.43      0.75 o 
  -4   3   1      121.27      115.07      1.62 o 
  -3   3   1        1.25        1.44      0.10 o 
  -2   3   1      170.47      161.76      2.13 o 
  -1   3   1     1476.56     1586.67     26.74 o 
   0   3   1     1457.85     1604.22     19.32 o 
   1   3   1     2546.98     2390.78     56.73 o 
   2   3   1      147.89      144.70      1.71 o 
   3   3   1      246.59      266.71      2.94 o 
   4   3   1       40.64       40.68      0.64 o 
   5   3   1      131.73      128.89      2.27 o 
   6   3   1       22.23       21.29      0.91 o 
   7   3   1        4.12        5.01      0.51 o 
   8   3   1        2.70        3.40      0.55 o 
  -8   4   1        0.95        0.95      0.48 o 
  -7   4   1        1.82        2.49      0.44 o 
  -6   4   1       29.45       27.92      0.82 o 
  -5   4   1      101.16       95.46      1.74 o 
  -4   4   1       48.00       43.35      0.65 o 
  -3   4   1       78.75       81.72      1.25 o 
  -2   4   1      209.12      194.62      3.20 o 
  -1   4   1       35.35       43.78      0.76 o 
   0   4   1      375.08      399.09      5.02 o 
   1   4   1      359.58      404.83      4.98 o 
   2   4   1       70.15       77.69      1.00 o 
   3   4   1      233.76      233.66      2.59 o 
   4   4   1      142.12      131.44      2.01 o 
   5   4   1        7.26        7.23      0.33 o 
   6   4   1        3.68        4.32      1.19 o 
   7   4   1       20.10       19.24      0.95 o 
   8   4   1        4.34        3.51      0.55 o 
  -7   5   1        5.47        6.07      0.62 o 
  -6   5   1       15.33       14.58      0.57 o 
  -5   5   1       50.59       52.13      1.01 o 
  -4   5   1       34.32       33.48      0.61 o 
  -3   5   1       30.10       26.68      0.46 o 
  -2   5   1       81.79      113.57      1.50 o 
  -1   5   1      412.34      428.75      5.43 o 
   0   5   1       90.78       94.63      1.15 o 
   1   5   1      186.07      197.47      2.50 o 
   2   5   1      488.27      541.06      6.44 o 
   3   5   1      193.11      201.02      2.37 o 
   4   5   1       12.48       12.40      0.31 o 
   5   5   1       46.70       43.48      0.87 o 
   6   5   1        0.79        1.21      0.37 o 
   7   5   1       11.41       13.02      0.80 o 
   8   5   1        5.72        6.15      0.66 o 
  -6   6   1       46.02       47.80      1.29 o 
  -5   6   1        2.10        1.52      0.19 o 
  -4   6   1       50.60       47.44      0.89 o 
  -3   6   1      198.20      190.06      2.76 o 
  -2   6   1      156.67      156.72      2.02 o 
  -1   6   1      131.27      144.44      1.71 o 
   0   6   1       66.78       72.16      0.96 o 
   1   6   1      114.43      107.94      1.39 o 
   2   6   1       34.15       35.93      0.46 o 
   3   6   1      102.04       95.79      1.37 o 
   4   6   1       38.02       35.80      0.72 o 
   5   6   1        1.34        1.08      0.18 o 
   6   6   1       23.81       23.53      0.62 o 
   7   6   1       13.13       15.82      0.69 o 
  -7   7   1        1.93        2.20      0.51 o 
  -6   7   1        6.32        5.93      0.70 o 
  -5   7   1       10.54       11.47      0.60 o 
  -4   7   1      111.02      109.05      2.44 o 
  -3   7   1       20.31       22.19      0.46 o 
  -2   7   1       33.81       32.29      0.45 o 
  -1   7   1      329.37      347.95      4.09 o 
   0   7   1       52.25       61.66      0.84 o 
   1   7   1       27.60       27.21      0.38 o 
   2   7   1      348.21      348.79      3.92 o 
   3   7   1        3.96        4.49      0.16 o 
   4   7   1       23.76       19.33      0.48 o 
   5   7   1        3.81        3.74      0.25 o 
   6   7   1        0.50        0.67      0.21 o 
   7   7   1        8.47        8.76      0.58 o 
  -7   8   1        0.36        1.10      0.48 o 
  -6   8   1        6.22        6.05      0.50 o 
  -5   8   1        9.10        9.09      0.50 o 
  -4   8   1       39.91       35.91      0.97 o 
  -3   8   1      183.64      185.28      2.98 o 
  -2   8   1       56.32       56.35      0.73 o 
  -1   8   1       64.15       59.50      0.64 o 
   0   8   1        0.14        0.05      0.07 o 
   1   8   1       23.54       21.59      0.35 o 
   2   8   1       60.36       53.40      0.70 o 
   3   8   1       22.29       17.64      0.34 o 
   4   8   1       49.36       45.95      0.88 o 
   5   8   1        1.43        1.59      0.28 o 
   6   8   1        9.93       10.79      0.88 o 
   7   8   1       10.79       13.79      1.06 o 
  -7   9   1        6.69        8.62      1.08 o 
  -6   9   1        0.11        0.07      0.28 o 
  -5   9   1       14.97       17.18      0.67 o 
  -4   9   1        5.90        5.19      0.39 o 
  -3   9   1       91.28       85.82      1.97 o 
  -2   9   1       59.04       58.32      0.81 o 
  -1   9   1       26.79       23.38      0.30 o 
   0   9   1       16.50       16.82      0.33 o 
   1   9   1      131.66      135.96      1.87 o 
   2   9   1       88.80       83.51      1.20 o 
   3   9   1       55.74       52.73      0.94 o 
   4   9   1        8.27        7.89      0.43 o 
   5   9   1       13.47       14.42      0.59 o 
   6   9   1        2.38        2.73      0.36 o 
   7   9   1        1.87        1.90      0.51 o 
  -7  10   1        3.78        6.12      1.61 o 
  -6  10   1        4.42        5.45      0.53 o 
  -5  10   1        5.49        4.11      0.35 o 
  -4  10   1        1.31        1.21      0.37 o 
  -3  10   1       28.33       29.10      0.80 o 
  -2  10   1        8.01        6.94      0.30 o 
  -1  10   1       38.52       41.31      0.54 o 
   0  10   1       83.78       87.21      1.40 o 
   1  10   1       17.88       17.16      0.39 o 
   2  10   1       62.27       59.80      0.95 o 
   3  10   1      139.45      136.33      3.00 o 
   4  10   1       14.78       16.66      0.58 o 
   5  10   1        2.03        2.60      0.30 o 
   6  10   1        1.45        1.43      0.34 o 
   7  10   1        2.84        2.91      0.43 o 
  -6  11   1        2.89        3.76      0.44 o 
  -5  11   1        2.27        2.73      0.33 o 
  -4  11   1       38.06       39.54      1.03 o 
  -3  11   1        6.89        7.02      0.36 o 
  -2  11   1       37.90       34.57      0.60 o 
  -1  11   1        0.33        0.28      0.10 o 
   0  11   1       34.69       34.65      1.21 o 
   1  11   1       87.94       89.76      1.87 o 
   2  11   1       41.23       41.07      0.76 o 
   3  11   1       13.79       14.72      0.50 o 
   4  11   1       15.60       17.63      0.70 o 
   5  11   1        8.55        8.74      0.57 o 
   6  11   1        3.70        4.85      0.44 o 
  -6  12   1        4.65        5.43      0.46 o 
  -5  12   1        6.40        5.57      0.42 o 
  -4  12   1       10.26       11.56      0.54 o 
  -3  12   1        7.39        7.04      0.39 o 
  -2  12   1        6.28        6.18      0.79 o 
  -1  12   1       13.45       14.18      1.10 o 
   0  12   1       56.08       53.38      1.76 o 
   1  12   1       17.20       15.80      0.70 o 
   2  12   1        4.63        4.54      0.48 o 
   3  12   1        3.45        2.99      0.35 o 
   4  12   1        5.61        5.80      0.44 o 
   5  12   1        0.80        0.76      0.53 o 
   6  12   1        2.65        2.96      0.40 o 
  -6  13   1        0.47        0.20      0.33 o 
  -5  13   1        7.86        8.34      0.60 o 
  -4  13   1        1.38        1.44      0.25 o 
  -3  13   1        2.42        1.86      0.23 o 
  -2  13   1        3.47        2.37      0.20 o 
  -1  13   1       73.36       71.85      2.34 o 
   0  13   1       10.22        8.82      0.55 o 
   1  13   1        1.32        0.95      0.26 o 
   2  13   1       24.88       24.20      0.65 o 
   3  13   1       13.92       12.43      0.48 o 
   4  13   1        3.22        2.60      0.28 o 
   5  13   1       25.55       32.35      1.06 o 
   6  13   1        1.21        1.23      0.36 o 
  -5  14   1        1.76        1.83      0.42 o 
  -4  14   1        0.38        0.12      0.46 o 
  -3  14   1        4.82        4.67      0.38 o 
  -2  14   1       23.78       25.60      0.73 o 
  -1  14   1       19.89       20.12      0.84 o 
   0  14   1       19.36       16.87      0.77 o 
   1  14   1        3.26        3.15      0.33 o 
   2  14   1        0.21       -0.04      0.15 o 
   3  14   1        0.45        0.32      0.19 o 
   4  14   1        3.67        5.64      0.46 o 
   5  14   1        1.28        1.86      0.32 o 
  -5  15   1        0.08        0.00      0.28 o 
  -4  15   1        2.14        2.42      0.44 o 
  -3  15   1        3.19        2.49      0.24 o 
  -2  15   1       12.40       12.55      0.73 o 
  -1  15   1        0.14       -0.07      0.26 o 
   0  15   1        6.49        6.18      0.51 o 
   1  15   1        1.39        1.10      0.29 o 
   2  15   1        4.80        4.43      0.55 o 
   3  15   1        0.88        1.21      0.22 o 
   4  15   1        7.72        9.28      0.52 o 
   5  15   1        0.26        0.57      0.30 o 
  -4  16   1        0.49        0.32      0.24 o 
  -3  16   1        7.40        7.49      0.41 o 
  -2  16   1        0.39        0.15      0.29 o 
  -1  16   1        1.06        0.88      0.29 o 
   0  16   1        2.08        1.68      0.29 o 
   1  16   1        1.60        1.24      0.29 o 
   2  16   1        0.27        0.29      0.29 o 
   3  16   1        3.24        3.68      0.62 o 
   4  16   1        0.25        0.22      0.24 o 
  -3  17   1        0.64        0.62      0.37 o 
  -2  17   1        2.54        2.96      0.40 o 
  -1  17   1        4.07        4.10      0.51 o 
   0  17   1        0.33       -0.26      0.26 o 
   1  17   1        0.74        0.73      0.29 o 
   2  17   1        0.63        0.62      0.29 o 
   3  17   1        0.58        0.18      0.33 o 
  -2  18   1        1.44        1.46      0.33 o 
  -1  18   1        0.67        0.44      0.29 o 
   0  18   1        0.05       -0.26      0.26 o 
   1  18   1        0.31       -0.26      0.26 o 
   2  18   1        0.60        0.55      0.29 o 
  -6 -13   2        0.69        0.51      0.48 o 
  -5 -13   2        0.71        0.70      0.40 o 
  -4 -13   2        6.46        8.27      0.70 o 
  -3 -13   2        6.42        6.37      0.55 o 
  -6 -12   2        0.19        0.84      0.44 o 
  -5 -12   2        7.41        7.43      0.70 o 
  -4 -12   2        5.36        6.00      0.62 o 
  -3 -12   2       13.26       14.56      0.73 o 
  -2 -12   2        4.37        3.95      0.44 o 
  -1 -12   2       53.83       51.33      1.79 o 
  -6 -11   2        0.77        1.10      0.44 o 
  -5 -11   2        3.66        4.35      0.51 o 
  -4 -11   2       11.95       12.04      0.70 o 
  -3 -11   2       18.90       18.33      0.77 o 
  -2 -11   2        9.73        8.89      0.51 o 
  -1 -11   2       45.79       43.93      1.04 o 
   0 -11   2       15.16       16.97      0.58 o 
   1 -11   2        7.36        8.01      0.66 o 
  -7 -10   2        0.31        0.48      0.48 o 
  -6 -10   2        9.77       11.85      0.88 o 
  -5 -10   2        4.24        3.40      0.44 o 
  -4 -10   2       21.66       20.52      0.91 o 
  -3 -10   2        0.59        0.55      0.26 o 
  -2 -10   2        4.57        4.51      0.30 o 
  -1 -10   2        4.21        3.14      0.20 o 
   0 -10   2       63.60       62.92      1.58 o 
   1 -10   2       49.92       47.76      1.25 o 
   5 -10   2        1.37        1.28      0.33 o 
   6 -10   2        2.84        2.27      0.48 o 
  -7  -9   2        0.34        1.02      0.51 o 
  -6  -9   2        7.54       10.87      0.80 o 
  -5  -9   2        6.34        7.02      0.62 o 
  -4  -9   2       46.00       48.69      1.61 o 
  -3  -9   2       45.97       47.78      1.46 o 
  -2  -9   2       26.13       25.16      0.56 o 
  -1  -9   2      133.61      136.34      2.45 o 
   0  -9   2        6.79        4.91      0.31 o 
   1  -9   2       34.82       36.04      0.98 o 
   2  -9   2       50.82       53.12      2.12 o 
   4  -9   2       27.39       26.74      0.99 o 
   5  -9   2        3.29        1.90      0.37 o 
   6  -9   2        6.67        8.05      0.73 o 
   7  -9   2        0.87        2.01      0.48 o 
  -7  -8   2        8.27        7.98      0.84 o 
  -6  -8   2       15.38       15.95      0.91 o 
  -5  -8   2        2.91        3.48      0.44 o 
  -4  -8   2       19.70       19.43      0.80 o 
  -3  -8   2       46.02       43.96      0.90 o 
  -2  -8   2       18.73       16.31      0.36 o 
  -1  -8   2      127.03      151.34      2.20 o 
   0  -8   2      123.50      136.16      2.06 o 
   1  -8   2      175.05      174.74      5.70 o 
   2  -8   2        5.18        4.60      0.82 o 
   3  -8   2       11.46        9.95      0.48 o 
   4  -8   2       35.89       32.60      0.81 o 
   5  -8   2        2.39        2.23      0.33 o 
   6  -8   2        8.85        9.00      0.70 o 
   7  -8   2        6.95        6.70      0.73 o 
  -7  -7   2        0.89        0.04      0.48 o 
  -6  -7   2       14.16       13.39      0.80 o 
  -5  -7   2        2.40        2.20      0.37 o 
  -4  -7   2      143.50      136.76      3.08 o 
  -3  -7   2       68.26       66.52      1.56 o 
  -2  -7   2        5.80        5.77      0.20 o 
  -1  -7   2       38.42       34.42      0.57 o 
   0  -7   2      179.98      202.92      2.82 o 
   1  -7   2      335.31      372.72      6.32 o 
   2  -7   2       86.66       83.93      1.32 o 
   3  -7   2       70.01       64.83      1.21 o 
   4  -7   2        5.56        6.25      0.31 o 
   5  -7   2       56.59       51.88      1.68 o 
   6  -7   2        5.50        8.23      0.66 o 
   7  -7   2        0.24       -0.04      0.40 o 
  -7  -6   2        2.48        2.16      0.51 o 
  -6  -6   2       44.34       45.26      1.65 o 
  -5  -6   2       49.36       49.68      1.65 o 
  -4  -6   2       71.53       60.42      1.48 o 
  -3  -6   2       26.35       26.47      0.69 o 
  -2  -6   2      216.29      229.50      3.72 o 
  -1  -6   2      416.48      497.89      6.60 o 
   0  -6   2      123.68      166.19      2.11 o 
   1  -6   2      492.66      564.26      8.93 o 
   2  -6   2        4.31        3.35      0.18 o 
   3  -6   2       16.31        9.98      0.27 o 
   4  -6   2      136.98      127.43      2.73 o 
   5  -6   2        5.55        4.65      0.48 o 
   6  -6   2       25.49       23.96      0.99 o 
   7  -6   2       20.24       20.34      1.06 o 
  -8  -5   2        0.35        0.73      0.51 o 
  -7  -5   2       20.53       22.02      1.10 o 
  -6  -5   2       18.70       17.49      0.88 o 
  -5  -5   2       53.36       44.53      1.12 o 
  -4  -5   2       44.84       40.84      1.06 o 
  -3  -5   2       80.95       79.24      1.49 o 
  -2  -5   2      341.55      387.23      6.12 o 
  -1  -5   2      627.21      693.62     10.78 o 
   0  -5   2      125.63      160.42      2.23 o 
   1  -5   2       99.06      123.36      1.81 o 
   2  -5   2      139.76      149.00      2.94 o 
   3  -5   2      157.74      160.85      2.54 o 
   4  -5   2        7.91        6.65      0.25 o 
   5  -5   2        9.42        8.56      0.55 o 
   6  -5   2       12.94       12.00      0.66 o 
   7  -5   2        5.70        5.01      0.59 o 
  -8  -4   2        5.86        8.09      0.84 o 
  -7  -4   2        4.81        4.61      0.55 o 
  -6  -4   2       35.06       35.09      1.32 o 
  -5  -4   2       21.45       18.33      0.59 o 
  -4  -4   2       25.19       25.32      0.49 o 
  -3  -4   2      210.96      198.42      3.10 o 
  -2  -4   2      743.97      838.06     13.41 o 
  -1  -4   2       62.97       69.23      0.90 o 
   0  -4   2      337.05      392.91      5.04 o 
   1  -4   2      208.21      258.87      3.83 o 
   2  -4   2      887.10      965.46     16.36 o 
   3  -4   2      166.82      159.65      2.49 o 
   4  -4   2       67.15       61.40      1.14 o 
   5  -4   2       11.17       11.16      0.59 o 
   6  -4   2       12.37       11.38      0.70 o 
   7  -4   2       19.60       20.01      1.02 o 
   8  -4   2        1.08        0.95      0.51 o 
  -8  -3   2        6.57        8.49      0.84 o 
  -7  -3   2        6.06        6.37      0.70 o 
  -6  -3   2       22.42       21.73      0.91 o 
  -5  -3   2        3.54        4.43      0.48 o 
  -4  -3   2       56.16       44.00      0.70 o 
  -3  -3   2       75.25       78.51      1.05 o 
  -2  -3   2      143.21      140.57      2.54 o 
  -1  -3   2     1796.91     1925.21     27.60 o 
   0  -3   2      973.09     1097.02     12.98 o 
   1  -3   2      193.50      202.98      2.86 o 
   2  -3   2     1244.06     1284.41     18.28 o 
   3  -3   2        7.01        8.33      0.20 o 
   4  -3   2        4.00        4.27      0.21 o 
   5  -3   2       34.40       34.18      1.87 o 
   6  -3   2        2.05        2.09      0.37 o 
   7  -3   2        4.69        4.39      0.55 o 
   8  -3   2        6.07        5.82      0.66 o 
  -8  -2   2        3.49        3.62      0.59 o 
  -7  -2   2        0.79        0.73      0.37 o 
  -6  -2   2       17.32       16.46      0.80 o 
  -5  -2   2      115.41      109.60      2.38 o 
  -4  -2   2       17.52       20.00      0.36 o 
  -3  -2   2      378.34      391.46      4.95 o 
  -2  -2   2      176.06      169.67      1.97 o 
  -1  -2   2      720.06      797.18     10.63 o 
   0  -2   2     2170.29     2151.26     29.49 o 
   1  -2   2     1246.80     1309.67     17.90 o 
   2  -2   2      222.52      239.73      3.69 o 
   3  -2   2      136.04      134.77      1.74 o 
   4  -2   2      100.05       88.69      1.40 o 
   5  -2   2       83.72       81.52      1.47 o 
   6  -2   2        3.30        3.77      0.44 o 
   7  -2   2       21.98       22.57      1.06 o 
   8  -2   2        2.16        1.13      0.51 o 
  -8  -1   2        3.72        3.91      0.59 o 
  -7  -1   2       15.46       16.32      0.88 o 
  -5  -1   2       45.76       44.95      1.24 o 
  -4  -1   2      220.11      206.52      2.65 o 
  -3  -1   2       68.12       82.10      1.08 o 
  -2  -1   2       88.26      116.28      1.24 o 
  -1  -1   2      602.04      652.66      6.96 o 
   0  -1   2     1143.18     1220.60     24.38 o 
   1  -1   2      673.29      720.08     10.35 o 
   2  -1   2      122.39      119.47      1.88 o 
   3  -1   2      122.33      126.43      1.66 o 
   4  -1   2      114.23      111.84      1.77 o 
   5  -1   2      126.22      123.77      2.61 o 
   6  -1   2       18.15       18.18      0.84 o 
   7  -1   2        2.01        1.76      0.44 o 
   8  -1   2        0.81        0.62      0.48 o 
  -8   0   2       10.96       11.20      0.84 o 
  -7   0   2        0.91        0.48      0.37 o 
  -6   0   2      116.21      113.45      3.33 o 
  -5   0   2       28.20       27.04      0.71 o 
  -4   0   2       16.50       23.24      0.82 o 
  -3   0   2      272.59      276.73      3.25 o 
  -2   0   2       25.85       15.91      0.20 o 
  -1   0   2      519.97      560.97      7.59 o 
   0   0   2      422.69      555.12     12.32 o 
   1   0   2       41.74       72.55      1.33 o 
   2   0   2      232.38      262.94      3.26 o 
   3   0   2        0.12        0.05      0.05 o 
   4   0   2      609.79      570.85      8.64 o 
   5   0   2       55.97       52.87      1.65 o 
   6   0   2        7.04        6.18      0.55 o 
   7   0   2       16.56       15.88      0.88 o 
   8   0   2        0.95        0.73      0.48 o 
  -8   1   2        3.71        3.40      0.51 o 
  -7   1   2       15.01       15.51      0.84 o 
  -6   1   2        4.86        6.33      0.55 o 
  -5   1   2       47.33       44.02      0.88 o 
  -4   1   2      215.04      203.11      3.19 o 
  -3   1   2       67.91       81.51      0.98 o 
  -2   1   2       85.07      112.99      1.53 o 
  -1   1   2      602.65      634.77      7.99 o 
   0   1   2     1144.42     1239.67     26.89 o 
   1   1   2      669.33      725.04     10.07 o 
   2   1   2      127.84      126.36      1.65 o 
   3   1   2      120.34      126.11      1.52 o 
   4   1   2      114.06      110.77      1.60 o 
   5   1   2      124.83      120.04      2.60 o 
   6   1   2       18.02       19.10      0.84 o 
   7   1   2        2.01        1.87      0.44 o 
   8   1   2        0.96        0.91      0.44 o 
  -8   2   2        3.56        4.43      0.55 o 
  -7   2   2        0.74        0.73      0.33 o 
  -6   2   2       16.32       15.07      0.73 o 
  -5   2   2      116.69      109.62      1.96 o 
  -4   2   2       17.59       20.05      0.36 o 
  -3   2   2      371.36      387.01      4.41 o 
  -2   2   2      181.54      175.10      2.09 o 
  -1   2   2      717.47      791.77      9.89 o 
   0   2   2     2196.89     2216.91     27.14 o 
   1   2   2     1245.98     1278.24     16.39 o 
   2   2   2      223.91      244.03      3.16 o 
   3   2   2      131.87      131.18      1.73 o 
   4   2   2       96.04       84.35      1.25 o 
   5   2   2       83.35       78.14      1.78 o 
   6   2   2        3.06        3.59      0.44 o 
   7   2   2       21.88       24.40      1.10 o 
   8   2   2        2.29        1.83      0.48 o 
  -8   3   2        6.54        6.84      0.77 o 
  -7   3   2        5.60        5.34      0.62 o 
  -6   3   2       21.90       19.52      1.10 o 
  -5   3   2        3.32        3.45      0.59 o 
  -4   3   2       59.62       47.19      0.76 o 
  -3   3   2       76.09       79.80      0.88 o 
  -2   3   2      140.91      136.13      1.53 o 
  -1   3   2     1793.51     1886.12     23.06 o 
   0   3   2      981.93     1117.30     12.96 o 
   1   3   2      197.24      208.72      2.30 o 
   2   3   2     1242.58     1277.20     14.51 o 
   3   3   2        8.38       10.15      0.20 o 
   4   3   2        4.17        4.40      0.49 o 
   5   3   2       35.80       34.19      0.89 o 
   6   3   2        1.91        1.59      0.37 o 
   7   3   2        4.68        4.39      0.51 o 
   8   3   2        5.81        7.50      0.77 o 
  -7   4   2        4.73        4.57      0.48 o 
  -6   4   2       35.45       35.24      0.95 o 
  -5   4   2       22.98       19.46      0.48 o 
  -4   4   2       25.07       25.54      0.47 o 
  -3   4   2      215.38      200.71      2.33 o 
  -2   4   2      729.41      835.67     12.09 o 
  -1   4   2       63.51       68.72      0.92 o 
   0   4   2      341.72      402.09      4.43 o 
   1   4   2      215.70      262.94      2.82 o 
   2   4   2      888.48      956.85      9.90 o 
   3   4   2      164.52      160.06      2.07 o 
   4   4   2       67.11       61.09      1.00 o 
   5   4   2       11.16        9.39      0.44 o 
   6   4   2       12.90       13.69      0.56 o 
   7   4   2       20.07       21.22      1.02 o 
   8   4   2        1.04        1.54      0.51 o 
  -6   5   2       18.49       18.55      1.02 o 
  -5   5   2       54.84       46.77      0.93 o 
  -4   5   2       45.86       42.51      0.82 o 
  -3   5   2       81.29       79.23      1.29 o 
  -2   5   2      339.38      389.48      5.42 o 
  -1   5   2      615.81      673.51     11.23 o 
   0   5   2      122.92      159.83      1.79 o 
   1   5   2       97.33      119.41      1.52 o 
   2   5   2      142.77      146.48      1.60 o 
   3   5   2      157.10      164.54      2.14 o 
   4   5   2        7.99        6.62      0.65 o 
   5   5   2       10.56        8.98      0.36 o 
   6   5   2       13.09       11.23      0.54 o 
   7   5   2        5.71        5.41      0.59 o 
  -7   6   2        2.48        2.74      0.55 o 
  -6   6   2       44.95       47.56      1.79 o 
  -5   6   2       49.15       51.53      1.32 o 
  -4   6   2       71.40       61.48      1.47 o 
  -3   6   2       25.17       25.36      0.50 o 
  -2   6   2      222.58      237.08      3.30 o 
  -1   6   2      415.15      486.71      5.94 o 
   0   6   2      122.02      166.12      1.86 o 
   1   6   2      488.47      548.74      6.22 o 
   2   6   2        4.06        3.03      0.15 o 
   3   6   2       16.10       10.04      0.24 o 
   4   6   2      135.85      130.50      2.26 o 
   5   6   2        5.22        4.34      0.44 o 
   6   6   2       25.36       23.68      0.75 o 
   7   6   2       20.32       21.25      0.80 o 
  -7   7   2        0.97        1.10      0.51 o 
  -6   7   2       13.94       13.80      0.70 o 
  -5   7   2        2.28        2.38      0.28 o 
  -4   7   2      142.41      134.39      3.05 o 
  -3   7   2       68.95       67.27      0.99 o 
  -2   7   2        5.38        5.53      0.16 o 
  -1   7   2       40.47       35.75      0.52 o 
   0   7   2      178.43      202.31      2.23 o 
   1   7   2      335.74      380.78      4.59 o 
   2   7   2       85.42       81.63      1.05 o 
   3   7   2       72.19       67.85      0.99 o 
   4   7   2        5.62        5.90      0.57 o 
   5   7   2       55.82       53.26      1.05 o 
   6   7   2        5.71        6.91      0.55 o 
   7   7   2        0.23       -0.05      0.33 o 
  -7   8   2        8.24       10.28      0.99 o 
  -6   8   2       14.82       15.68      0.74 o 
  -5   8   2        3.12        3.52      0.32 o 
  -4   8   2       19.76       18.55      0.62 o 
  -3   8   2       45.70       44.04      0.70 o 
  -2   8   2       19.26       16.57      0.27 o 
  -1   8   2      127.47      147.83      1.89 o 
   0   8   2      125.35      136.14      1.59 o 
   1   8   2      178.18      172.05      2.31 o 
   2   8   2        5.00        5.01      0.16 o 
   3   8   2       12.12       10.20      0.54 o 
   4   8   2       34.94       33.21      0.69 o 
   5   8   2        2.33        2.24      0.22 o 
   6   8   2        8.92        9.01      0.75 o 
   7   8   2        7.00        7.58      0.61 o 
  -7   9   2        0.36        1.13      0.48 o 
  -6   9   2        7.71        9.75      0.66 o 
  -5   9   2        6.27        6.43      0.52 o 
  -4   9   2       46.20       48.75      1.23 o 
  -3   9   2       44.88       45.54      0.89 o 
  -2   9   2       27.07       25.95      0.43 o 
  -1   9   2      132.65      134.93      1.99 o 
   0   9   2        7.24        5.30      0.19 o 
   1   9   2       34.78       36.74      0.56 o 
   2   9   2       52.32       50.18      0.72 o 
   3   9   2       12.23       11.61      0.35 o 
   4   9   2       27.13       27.49      0.68 o 
   5   9   2        2.90        2.35      0.22 o 
   6   9   2        6.74        8.97      0.62 o 
   7   9   2        0.86        1.61      0.51 o 
  -7  10   2        0.31        0.64      0.36 o 
  -6  10   2        9.70       11.64      0.71 o 
  -5  10   2        4.07        3.52      0.35 o 
  -4  10   2       21.67       21.72      0.69 o 
  -3  10   2        0.70        0.49      0.14 o 
  -2  10   2        4.92        4.89      0.20 o 
  -1  10   2        4.25        3.15      0.19 o 
   0  10   2       63.16       62.31      0.96 o 
   1  10   2       48.82       47.67      0.76 o 
   2  10   2      101.74       98.48      1.52 o 
   3  10   2        7.09        7.34      0.64 o 
   4  10   2       13.70       14.87      0.56 o 
   5  10   2        1.28        1.87      0.30 o 
   6  10   2        2.93        2.82      0.37 o 
  -6  11   2        0.80        0.83      0.35 o 
  -5  11   2        3.70        4.56      0.37 o 
  -4  11   2       11.78       11.99      0.54 o 
  -3  11   2       18.73       17.53      0.45 o 
  -2  11   2        9.86        8.65      0.28 o 
  -1  11   2       45.84       44.64      0.86 o 
   0  11   2       14.46       16.52      0.41 o 
   1  11   2        7.13        8.54      0.51 o 
   2  11   2       69.08       68.98      1.29 o 
   3  11   2        7.02        7.39      1.06 o 
   4  11   2        7.52        7.68      0.64 o 
   5  11   2       19.86       24.81      1.19 o 
   6  11   2        0.02        0.19      0.32 o 
  -6  12   2        0.19        0.45      0.33 o 
  -5  12   2        7.32        8.12      0.57 o 
  -4  12   2        5.34        4.97      0.40 o 
  -3  12   2       13.49       14.43      0.48 o 
  -2  12   2        4.38        4.04      0.62 o 
  -1  12   2       54.07       49.98      1.24 o 
   0  12   2       12.82       12.77      0.70 o 
   1  12   2       29.82       30.59      1.13 o 
   2  12   2       29.09       30.84      1.17 o 
   3  12   2        5.58        5.76      0.35 o 
   4  12   2        6.98        9.23      0.47 o 
   5  12   2        0.89        1.51      0.31 o 
   6  12   2        3.35        3.39      0.95 o 
  -6  13   2        0.68        1.30      0.40 o 
  -5  13   2        0.66        0.38      0.29 o 
  -4  13   2        6.64        8.02      0.50 o 
  -3  13   2        6.40        5.72      0.49 o 
  -2  13   2        2.58        2.16      0.33 o 
  -1  13   2        1.23        1.61      0.29 o 
   0  13   2       33.95       33.91      1.24 o 
   1  13   2        5.92        5.96      0.55 o 
   2  13   2        6.74        6.73      0.59 o 
   3  13   2        2.50        2.48      0.23 o 
   4  13   2       10.05        9.85      0.64 o 
   5  13   2        0.49        0.22      0.28 o 
  -5  14   2        0.04        0.01      0.55 o 
  -4  14   2        0.46        0.76      0.37 o 
  -3  14   2        5.15        4.49      0.33 o 
  -2  14   2       13.03       13.90      0.77 o 
  -1  14   2       15.69       15.66      0.77 o 
   0  14   2       16.98       15.59      0.77 o 
   1  14   2        5.98        6.44      0.59 o 
   2  14   2        0.16        0.18      0.29 o 
   3  14   2        3.06        2.31      0.23 o 
   4  14   2        2.25        2.73      0.28 o 
   5  14   2        0.47        1.15      0.30 o 
  -5  15   2        1.36        2.21      0.32 o 
  -4  15   2        1.48        1.03      0.24 o 
  -3  15   2        1.93        1.32      0.40 o 
  -2  15   2        2.71        1.65      0.40 o 
  -1  15   2       20.00       18.77      0.91 o 
   0  15   2        7.29        4.32      0.55 o 
   1  15   2       15.83       15.59      0.80 o 
   2  15   2        2.24        1.54      0.37 o 
   3  15   2        1.51        1.90      0.40 o 
   4  15   2        0.05        0.43      0.42 o 
  -4  16   2        0.81        0.89      0.42 o 
  -3  16   2        1.84        1.94      0.44 o 
  -2  16   2        1.78        1.28      0.37 o 
  -1  16   2        1.32        1.02      0.33 o 
   0  16   2        8.85        8.01      0.66 o 
   1  16   2        2.75        2.16      0.37 o 
   2  16   2        3.79        3.80      0.44 o 
   3  16   2        0.62        0.62      0.37 o 
   4  16   2        2.64        2.35      0.26 o 
  -3  17   2        4.38        6.48      0.77 o 
  -2  17   2        0.56        0.44      0.37 o 
  -1  17   2        0.13       -0.15      0.33 o 
   0  17   2        6.67        5.89      0.62 o 
   1  17   2        0.33        0.11      0.33 o 
   2  17   2        1.41        2.12      0.37 o 
   3  17   2        0.37        0.59      0.37 o 
  -2  18   2        0.14        0.26      0.37 o 
  -1  18   2        0.46        0.00      0.33 o 
   0  18   2        0.10       -0.22      0.33 o 
   1  18   2        0.57        0.18      0.33 o 
   2  18   2        1.73        1.94      0.37 o 
  -5 -14   3        2.07        2.49      0.51 o 
  -4 -14   3        0.29        0.04      0.37 o 
  -5 -13   3        0.73        1.46      0.48 o 
  -4 -13   3        4.89        4.24      0.51 o 
  -3 -13   3        2.13        1.65      0.37 o 
  -2 -13   3        3.98        4.06      0.48 o 
  -6 -12   3        3.15        3.26      0.59 o 
  -5 -12   3        3.19        3.29      0.51 o 
  -4 -12   3        1.48        1.28      0.40 o 
  -3 -12   3        7.78        8.05      0.59 o 
  -2 -12   3        7.18        6.88      0.51 o 
  -1 -12   3       17.20       14.67      0.70 o 
   0 -12   3       39.84       40.06      1.35 o 
  -6 -11   3        0.61        0.73      0.48 o 
  -5 -11   3        3.68        4.13      0.51 o 
  -4 -11   3       12.63       14.34      0.80 o 
  -3 -11   3       19.75       21.55      0.91 o 
  -2 -11   3        0.98        0.66      0.26 o 
  -1 -11   3       22.54       19.74      0.59 o 
   0 -11   3       49.17       47.82      1.72 o 
  -6 -10   3        1.57        1.17      0.48 o 
  -5 -10   3        7.69        7.17      0.70 o 
  -4 -10   3       15.88       14.74      0.77 o 
  -3 -10   3       49.18       50.16      1.61 o 
  -2 -10   3       26.45       22.68      0.88 o 
  -1 -10   3        3.12        3.08      0.33 o 
   0 -10   3        2.00        1.44      0.26 o 
   1 -10   3      115.07      115.65      3.73 o 
  -7  -9   3        4.93        5.85      0.70 o 
  -6  -9   3        2.61        2.49      0.51 o 
  -5  -9   3        0.55        0.44      0.33 o 
  -4  -9   3       44.85       44.56      1.50 o 
  -3  -9   3       30.53       31.28      1.13 o 
  -2  -9   3       40.09       36.05      0.77 o 
  -1  -9   3       50.90       52.16      1.05 o 
   0  -9   3       34.64       42.35      1.11 o 
   1  -9   3       54.26       53.00      1.41 o 
   2  -9   3       84.32       84.55      2.78 o 
   5  -9   3       10.49       10.28      0.66 o 
   6  -9   3        3.87        4.21      0.51 o 
   7  -9   3        2.05        2.41      0.51 o 
  -7  -8   3        1.89        2.05      0.55 o 
  -6  -8   3       14.95       17.78      0.95 o 
  -5  -8   3        4.83        4.35      0.48 o 
  -4  -8   3        5.61        5.05      0.51 o 
  -3  -8   3       53.74       52.39      1.30 o 
  -2  -8   3      110.34      113.07      2.10 o 
  -1  -8   3       34.26       31.51      0.68 o 
   0  -8   3       66.83       72.99      1.83 o 
   1  -8   3      191.07      193.30      3.92 o 
   2  -8   3       80.07       73.87      2.49 o 
   3  -8   3       65.22       65.16      2.23 o 
   4  -8   3       28.38       26.32      0.71 o 
   5  -8   3        2.45        1.21      0.33 o 
   6  -8   3        0.59        0.29      0.37 o 
   7  -8   3        2.65        2.56      0.51 o 
  -7  -7   3       19.58       20.49      1.13 o 
  -6  -7   3       23.91       22.87      1.10 o 
  -5  -7   3        6.63        6.77      0.59 o 
  -4  -7   3       25.50       25.72      0.99 o 
  -3  -7   3       14.34       14.12      0.41 o 
  -2  -7   3        5.25        4.66      0.24 o 
  -1  -7   3      164.46      182.37      2.90 o 
   0  -7   3      140.84      152.89      2.81 o 
   1  -7   3       27.89       27.72      0.67 o 
   2  -7   3       37.02       38.35      0.78 o 
   3  -7   3      271.42      262.69      4.52 o 
   4  -7   3       12.69       12.85      0.45 o 
   5  -7   3        4.71        4.83      0.51 o 
   6  -7   3       23.96       21.26      0.99 o 
   7  -7   3        3.83        3.84      0.55 o 
  -7  -6   3        1.72        1.98      0.51 o 
  -6  -6   3        1.11        1.68      0.40 o 
  -5  -6   3       29.41       28.35      1.13 o 
  -4  -6   3       59.94       61.79      1.90 o 
  -3  -6   3       35.48       33.97      0.73 o 
  -2  -6   3      111.13      126.41      2.27 o 
  -1  -6   3      102.85      118.95      2.50 o 
   0  -6   3      209.62      247.76      3.79 o 
   1  -6   3      136.66      137.74      2.91 o 
   2  -6   3      225.38      255.40      4.49 o 
   3  -6   3       54.13       57.23      1.07 o 
   4  -6   3       91.27       81.37      1.79 o 
   5  -6   3       22.48       19.98      0.84 o 
   6  -6   3        3.05        4.02      0.48 o 
   7  -6   3        5.51        5.67      0.62 o 
  -7  -5   3        4.56        4.21      0.59 o 
  -6  -5   3       36.58       38.05      1.39 o 
  -5  -5   3       45.17       46.17      1.54 o 
  -4  -5   3      140.31      132.69      3.80 o 
  -3  -5   3      102.97      102.17      1.90 o 
  -2  -5   3      258.36      277.91      4.90 o 
  -1  -5   3      150.59      142.54      1.92 o 
   0  -5   3      103.37      119.06      1.74 o 
   1  -5   3       21.30       23.22      0.49 o 
   2  -5   3      267.96      259.18      3.75 o 
   3  -5   3        2.75        4.50      0.33 o 
   4  -5   3       47.02       45.31      1.06 o 
   5  -5   3        7.35        7.98      0.55 o 
   6  -5   3       28.05       30.26      1.17 o 
   7  -5   3        2.03        2.45      0.48 o 
  -8  -4   3        1.55        2.34      0.59 o 
  -7  -4   3        0.77        1.46      0.44 o 
  -6  -4   3       10.87       11.45      0.73 o 
  -5  -4   3       62.24       60.01      1.42 o 
  -4  -4   3        5.29        6.14      0.27 o 
  -3  -4   3      146.10      144.49      1.85 o 
  -2  -4   3      139.99      148.98      2.40 o 
  -1  -4   3     1066.25     1202.97     17.68 o 
   0  -4   3      173.25      211.98      3.00 o 
   1  -4   3     1446.81     1625.77     20.81 o 
   2  -4   3      230.00      246.48      3.29 o 
   3  -4   3      154.23      147.39      2.16 o 
   4  -4   3       67.88       64.06      1.43 o 
   5  -4   3       21.43       22.32      0.84 o 
   6  -4   3       24.18       20.38      0.95 o 
   7  -4   3       14.46       17.30      0.99 o 
  -8  -3   3        0.36        0.84      0.48 o 
  -7  -3   3       22.64       23.16      1.10 o 
  -6  -3   3        5.79        6.11      0.59 o 
  -5  -3   3       57.09       51.13      1.22 o 
  -4  -3   3      128.28      119.87      1.88 o 
  -3  -3   3       34.11       31.50      0.47 o 
  -2  -3   3      287.43      307.35      3.65 o 
  -1  -3   3      489.12      516.60      9.12 o 
   0  -3   3      179.09      181.76      2.50 o 
   1  -3   3      163.42      180.73      2.69 o 
   2  -3   3       47.07       43.10      0.61 o 
   3  -3   3      165.29      158.65      2.57 o 
   4  -3   3       12.18       11.38      0.62 o 
   5  -3   3       50.15       46.90      1.50 o 
   6  -3   3        8.73        9.59      0.66 o 
   7  -3   3        7.85        7.02      0.73 o 
  -8  -2   3        4.78        5.34      0.66 o 
  -7  -2   3        0.15        0.37      0.40 o 
  -6  -2   3       25.17       26.56      1.06 o 
  -5  -2   3        0.58        0.59      0.21 o 
  -4  -2   3       11.81       11.93      0.26 o 
  -3  -2   3       22.88       22.53      0.32 o 
  -2  -2   3      276.97      275.27      3.05 o 
  -1  -2   3      419.09      475.44      6.24 o 
   0  -2   3       64.09       66.58      1.52 o 
   1  -2   3      235.54      261.97      3.65 o 
   2  -2   3      473.62      521.28      6.99 o 
   3  -2   3       21.81       19.19      0.39 o 
   4  -2   3      423.44      397.16      6.95 o 
   5  -2   3        2.20        2.93      0.37 o 
   6  -2   3        3.66        4.83      0.55 o 
   7  -2   3        8.17        7.83      0.73 o 
  -8  -1   3        0.80        0.91      0.48 o 
  -7  -1   3        5.66        5.27      0.55 o 
  -6  -1   3       22.89       21.66      0.91 o 
  -5  -1   3        2.42        2.71      0.37 o 
  -4  -1   3      142.02      145.18      2.02 o 
  -3  -1   3      388.05      400.77      4.34 o 
  -2  -1   3      402.49      423.35      4.20 o 
  -1  -1   3      762.69      805.69     10.38 o 
   0  -1   3      194.68      204.20      6.19 o 
   1  -1   3      342.01      391.89      5.34 o 
   2  -1   3      298.69      300.26      4.08 o 
   3  -1   3      129.99      123.82      1.81 o 
   4  -1   3       72.14       69.65      1.33 o 
   6  -1   3       19.27       18.99      0.88 o 
   7  -1   3        3.98        4.54      0.55 o 
   8  -1   3        4.45        4.57      0.62 o 
  -8   0   3       14.29       15.15      0.95 o 
  -7   0   3        7.59        6.40      0.70 o 
  -6   0   3        4.47        4.46      0.51 o 
  -5   0   3      101.58       96.25      1.53 o 
  -4   0   3        1.78        1.96      0.13 o 
  -3   0   3       92.92       79.43      0.89 o 
  -2   0   3      223.84      226.06      2.76 o 
  -1   0   3      442.02      505.88      7.45 o 
   0   0   3       74.12       75.77      1.05 o 
   1   0   3      309.94      327.00      5.06 o 
   2   0   3      178.32      169.39      2.12 o 
   3   0   3      110.88      105.96      1.56 o 
   4   0   3        6.36        5.59      0.24 o 
   5   0   3      262.31      253.83      6.99 o 
   6   0   3        1.54        1.46      0.37 o 
   7   0   3       19.10       20.19      0.99 o 
   8   0   3        0.09       -0.29      0.44 o 
  -8   1   3        0.82        0.99      0.48 o 
  -7   1   3        5.55        5.20      0.62 o 
  -6   1   3       22.21       21.22      0.91 o 
  -5   1   3        2.59        2.64      0.27 o 
  -4   1   3      143.11      146.36      2.23 o 
  -3   1   3      392.14      404.10      4.56 o 
  -2   1   3      404.35      423.45      4.98 o 
  -1   1   3      748.83      771.49      9.73 o 
   0   1   3      201.36      214.50      4.96 o 
   1   1   3      342.76      386.97      7.84 o 
   2   1   3      302.11      304.28      3.99 o 
   3   1   3      126.24      123.30      1.63 o 
   4   1   3       71.18       68.36      1.03 o 
   5   1   3        0.81        1.73      0.29 o 
   6   1   3       19.39       19.13      0.88 o 
   7   1   3        3.92        4.32      0.55 o 
   8   1   3        4.28        4.83      0.62 o 
  -8   2   3        4.82        5.93      0.62 o 
  -7   2   3        0.15        0.51      0.33 o 
  -6   2   3       26.00       25.79      1.02 o 
  -5   2   3        0.38        0.62      0.26 o 
  -4   2   3       12.28       12.53      0.29 o 
  -3   2   3       24.60       23.50      0.30 o 
  -2   2   3      271.79      270.23      3.29 o 
  -1   2   3      417.77      471.38      5.71 o 
   0   2   3       63.73       67.65      1.03 o 
   1   2   3      245.17      269.45      3.43 o 
   2   2   3      474.63      521.98      6.39 o 
   3   2   3       22.21       19.73      0.36 o 
   4   2   3      420.87      390.67      6.65 o 
   5   2   3        1.76        2.23      0.29 o 
   6   2   3        3.78        3.84      0.44 o 
   7   2   3        8.28        7.17      0.73 o 
  -7   3   3       22.15       21.33      0.99 o 
  -6   3   3        5.46        5.23      0.51 o 
  -5   3   3       57.61       52.21      1.61 o 
  -4   3   3      125.10      120.44      1.86 o 
  -3   3   3       35.77       32.91      0.40 o 
  -2   3   3      286.22      305.54      3.37 o 
  -1   3   3      499.00      521.64      5.96 o 
   0   3   3      182.77      195.13      2.58 o 
   1   3   3      163.51      177.45      2.22 o 
   2   3   3       45.40       41.83      0.59 o 
   3   3   3      161.87      159.60      1.94 o 
   4   3   3       11.86       11.65      0.44 o 
   5   3   3       51.69       46.37      1.13 o 
   6   3   3        8.95        9.32      0.51 o 
   7   3   3        8.04        7.50      0.73 o 
  -5   4   3       64.28       61.87      1.83 o 
  -4   4   3        5.27        6.27      0.20 o 
  -3   4   3      143.58      141.69      2.02 o 
  -2   4   3      138.62      148.79      1.75 o 
  -1   4   3     1058.54     1174.41     13.10 o 
   0   4   3      176.39      217.15      2.56 o 
   1   4   3     1437.25     1587.89     17.16 o 
   2   4   3      234.18      248.39      3.06 o 
   3   4   3      151.44      142.43      2.27 o 
   4   4   3       69.30       64.43      1.21 o 
   5   4   3       21.68       19.33      0.63 o 
   6   4   3       24.11       21.72      0.80 o 
   7   4   3       14.69       17.05      0.95 o 
  -7   5   3        4.46        3.48      0.59 o 
  -6   5   3       36.32       36.29      1.57 o 
  -5   5   3       44.56       44.67      1.54 o 
  -4   5   3      141.70      133.55      2.36 o 
  -3   5   3      101.95      101.06      1.46 o 
  -2   5   3      258.42      275.53      3.20 o 
  -1   5   3      152.85      143.87      1.59 o 
   0   5   3      105.25      122.93      1.43 o 
   1   5   3       21.29       23.40      0.26 o 
   2   5   3      267.16      254.75      2.83 o 
   3   5   3        3.04        4.36      0.18 o 
   4   5   3       46.49       44.43      1.07 o 
   5   5   3        7.27        6.70      0.41 o 
   6   5   3       28.46       30.91      1.26 o 
   7   5   3        2.04        1.31      0.35 o 
  -7   6   3        1.71        2.23      0.55 o 
  -6   6   3        1.24        1.76      0.48 o 
  -5   6   3       30.71       30.04      1.32 o 
  -4   6   3       60.28       61.24      1.43 o 
  -3   6   3       36.10       34.43      0.64 o 
  -2   6   3      106.93      121.01      1.94 o 
  -1   6   3      102.65      114.96      1.55 o 
   0   6   3      211.82      254.55      3.05 o 
   1   6   3      143.14      147.90      1.79 o 
   2   6   3      223.92      251.83      3.60 o 
   3   6   3       54.74       58.21      0.87 o 
   4   6   3       89.02       81.47      1.48 o 
   5   6   3       22.98       21.14      0.66 o 
   6   6   3        3.07        2.72      0.35 o 
   7   6   3        5.50        6.17      0.46 o 
  -7   7   3       19.61       23.74      1.32 o 
  -6   7   3       23.99       25.24      1.24 o 
  -5   7   3        6.79        7.25      0.49 o 
  -4   7   3       24.22       23.79      0.73 o 
  -3   7   3       13.20       13.26      0.35 o 
  -2   7   3        5.17        4.65      0.37 o 
  -1   7   3      160.97      178.67      2.59 o 
   0   7   3      146.00      164.12      2.22 o 
   1   7   3       28.04       29.23      0.46 o 
   2   7   3       38.42       38.98      0.63 o 
   3   7   3      270.39      265.08      3.66 o 
   4   7   3       12.86       13.07      0.41 o 
   5   7   3        5.18        4.75      0.31 o 
   6   7   3       23.90       22.73      1.17 o 
   7   7   3        3.78        3.92      0.41 o 
  -7   8   3        1.87        2.23      0.55 o 
  -6   8   3       15.02       16.28      1.06 o 
  -5   8   3        4.57        4.28      0.40 o 
  -4   8   3        5.42        4.88      0.30 o 
  -3   8   3       53.57       52.50      0.91 o 
  -2   8   3      111.61      113.93      1.81 o 
  -1   8   3       34.76       31.36      0.53 o 
   0   8   3       65.87       74.01      0.95 o 
   1   8   3      188.85      196.52      2.62 o 
   2   8   3       80.22       77.88      2.20 o 
   3   8   3       65.03       66.46      1.22 o 
   4   8   3       28.88       26.82      0.61 o 
   5   8   3        2.18        1.60      0.22 o 
   6   8   3        0.63        0.46      0.37 o 
   7   8   3        2.51        2.18      0.40 o 
  -7   9   3        4.90        5.85      0.70 o 
  -6   9   3        2.56        2.48      0.39 o 
  -5   9   3        0.56        0.16      0.25 o 
  -4   9   3       44.36       44.64      0.93 o 
  -3   9   3       31.30       32.11      0.68 o 
  -2   9   3       40.20       35.43      0.62 o 
  -1   9   3       51.81       54.02      1.01 o 
   0   9   3       33.07       41.70      0.64 o 
   1   9   3       54.21       54.98      0.86 o 
   2   9   3       83.41       86.58      1.55 o 
   3   9   3       24.86       26.23      0.58 o 
   4   9   3        0.65        0.42      0.18 o 
   5   9   3       10.64       11.92      0.44 o 
   6   9   3        3.75        4.07      0.39 o 
  -6  10   3        1.55        1.51      0.36 o 
  -5  10   3        7.54        6.91      0.55 o 
  -4  10   3       15.97       14.21      0.47 o 
  -3  10   3       50.08       49.74      0.97 o 
  -2  10   3       27.55       23.61      0.51 o 
  -1  10   3        3.33        2.91      0.19 o 
   0  10   3        1.95        1.57      0.14 o 
   1  10   3      114.49      117.07      2.46 o 
   2  10   3       28.09       23.83      0.63 o 
   3  10   3        0.26        0.26      0.15 o 
   4  10   3       11.69       11.89      0.42 o 
   5  10   3        1.73        2.13      0.28 o 
   6  10   3        5.73        4.91      0.88 o 
  -6  11   3        0.63        0.52      0.34 o 
  -5  11   3        3.66        3.82      0.37 o 
  -4  11   3       12.88       14.12      0.47 o 
  -3  11   3       19.33       21.09      0.51 o 
  -2  11   3        0.96        1.36      0.27 o 
  -1  11   3       22.37       19.91      0.59 o 
   0  11   3       48.47       48.96      0.87 o 
   1  11   3        2.54        2.21      0.33 o 
   2  11   3       16.21       15.80      0.53 o 
   3  11   3        0.86        0.59      0.18 o 
   4  11   3        4.98        4.02      0.31 o 
   5  11   3        7.53        7.59      1.55 o 
   6  11   3       15.53       19.57      1.61 o 
  -6  12   3        3.05        4.02      0.53 o 
  -5  12   3        3.16        2.98      0.35 o 
  -4  12   3        1.43        0.94      0.20 o 
  -3  12   3        7.46        7.46      0.70 o 
  -2  12   3        7.72        6.77      0.40 o 
  -1  12   3       17.03       15.22      0.91 o 
   0  12   3       39.73       39.96      0.98 o 
   1  12   3        4.88        4.76      0.55 o 
   2  12   3        7.59        6.70      0.59 o 
   3  12   3        7.99        6.91      0.39 o 
   4  12   3        9.84       11.21      0.54 o 
   5  12   3        2.38        2.82      0.33 o 
   6  12   3        1.76        2.71      0.60 o 
  -5  13   3        0.75        1.30      0.30 o 
  -4  13   3        4.78        4.17      0.39 o 
  -3  13   3        2.08        1.50      0.17 o 
  -2  13   3        3.94        3.38      0.35 o 
  -1  13   3       12.95       14.05      0.77 o 
   0  13   3        1.24        1.61      0.33 o 
   1  13   3        0.14        0.15      0.29 o 
   2  13   3        7.25        6.51      0.62 o 
   3  13   3       20.31       20.56      0.99 o 
   4  13   3        0.21        0.04      0.35 o 
   5  13   3        2.75        3.07      0.88 o 
  -5  14   3        2.05        2.80      0.33 o 
  -4  14   3        0.28       -0.03      0.51 o 
  -3  14   3        4.37        3.80      0.51 o 
  -2  14   3        2.34        1.54      0.37 o 
  -1  14   3        3.82        3.59      0.40 o 
   0  14   3        7.31        8.74      0.70 o 
   1  14   3       13.04       13.46      0.77 o 
   2  14   3        2.33        2.34      0.40 o 
   3  14   3        3.29        3.55      0.48 o 
   4  14   3        1.85        1.57      0.44 o 
   5  14   3        2.28        2.76      0.66 o 
  -4  15   3        2.70        2.93      0.28 o 
  -3  15   3        0.96        1.06      0.40 o 
  -2  15   3        1.27        0.95      0.40 o 
  -1  15   3        2.75        2.49      0.40 o 
   0  15   3       15.20       16.13      0.88 o 
   1  15   3        3.73        3.62      0.44 o 
   2  15   3        5.71        7.94      0.73 o 
   3  15   3        3.98        3.29      0.48 o 
   4  15   3        0.65        0.44      0.44 o 
  -4  16   3        0.13       -0.11      0.44 o 
  -3  16   3        2.18        3.22      0.51 o 
  -2  16   3        5.58        6.70      0.77 o 
  -1  16   3        1.36        0.59      0.37 o 
   0  16   3        3.89        3.44      0.44 o 
   1  16   3        3.17        3.73      0.48 o 
   2  16   3        4.26        4.32      0.48 o 
   3  16   3        2.28        1.61      0.44 o 
  -3  17   3        3.92        4.39      0.59 o 
  -2  17   3        1.97        3.07      0.51 o 
  -1  17   3        2.00        0.91      0.40 o 
   0  17   3        1.95        1.06      0.40 o 
   1  17   3        3.78        3.22      0.44 o 
   2  17   3        0.67        0.48      0.37 o 
   3  17   3        1.35        1.43      0.44 o 
  -2  18   3        2.89        3.73      0.55 o 
  -1  18   3        0.18       -0.40      0.40 o 
   0  18   3        0.83        0.40      0.40 o 
   1  18   3        1.72        0.59      0.40 o 
  -4 -15   4        0.25       -0.37      0.44 o 
  -5 -14   4        0.99        1.68      0.55 o 
  -4 -14   4        0.04       -0.40      0.40 o 
  -3 -14   4        0.04        0.48      0.37 o 
  -2 -14   4        4.79        6.00      0.55 o 
  -5 -13   4        1.64        1.39      0.51 o 
  -4 -13   4        2.28        2.30      0.48 o 
  -3 -13   4        3.63        3.33      0.44 o 
  -2 -13   4        0.49        0.62      0.29 o 
  -1 -13   4        7.41        7.72      0.62 o 
   0 -13   4        9.46        8.16      0.66 o 
  -5 -12   4        3.38        3.11      0.59 o 
  -4 -12   4        5.30        4.28      0.51 o 
  -3 -12   4        0.37        0.84      0.33 o 
  -2 -12   4        3.68        3.77      0.40 o 
  -1 -12   4        1.07        0.29      0.29 o 
  -6 -11   4        0.86        1.21      0.51 o 
  -5 -11   4        0.16        0.59      0.44 o 
  -4 -11   4        3.44        4.17      0.48 o 
  -3 -11   4        8.03        8.71      0.62 o 
  -2 -11   4        7.94        8.67      0.59 o 
  -1 -11   4       37.59       36.62      1.32 o 
  -6 -10   4        4.35        4.72      0.62 o 
  -5 -10   4        5.99        6.62      0.70 o 
  -4 -10   4       17.01       17.74      0.88 o 
  -3 -10   4        2.10        1.83      0.33 o 
  -2 -10   4       32.85       30.26      1.10 o 
  -1 -10   4       16.41       13.76      0.70 o 
   0 -10   4       32.52       35.09      1.39 o 
   1 -10   4       41.03       41.34      1.57 o 
  -6  -9   4        6.09        5.52      0.62 o 
  -5  -9   4        0.72        0.91      0.40 o 
  -4  -9   4        5.76        6.00      0.59 o 
  -3  -9   4        9.82        7.87      0.59 o 
  -2  -9   4       46.28       39.80      1.35 o 
  -1  -9   4        2.74        3.42      0.26 o 
   0  -9   4      155.98      159.62      5.16 o 
   1  -9   4       24.60       28.13      1.13 o 
   2  -9   4       15.52       12.44      0.70 o 
  -7  -8   4        1.05        1.17      0.51 o 
  -6  -8   4        7.27        8.01      0.80 o 
  -5  -8   4       20.11       19.94      0.99 o 
  -4  -8   4        5.91        4.76      0.51 o 
  -3  -8   4       48.51       41.19      1.43 o 
  -2  -8   4       33.15       36.26      1.24 o 
  -1  -8   4       83.85       78.23      1.52 o 
   0  -8   4        7.10        7.69      0.53 o 
   1  -8   4      160.35      162.07      5.23 o 
   2  -8   4       28.25       26.96      1.06 o 
   5  -8   4        7.15        7.50      0.59 o 
   6  -8   4        2.42        2.60      0.48 o 
  -7  -7   4        8.22        9.07      0.88 o 
  -6  -7   4       21.83       21.73      1.10 o 
  -5  -7   4        3.77        3.18      0.44 o 
  -4  -7   4       14.43       13.90      0.73 o 
  -3  -7   4        1.28        0.66      0.29 o 
  -2  -7   4       79.13       76.65      1.49 o 
  -1  -7   4       49.10       49.22      0.88 o 
   0  -7   4       43.79       53.91      2.00 o 
   1  -7   4      174.41      178.81      4.31 o 
   2  -7   4       46.16       47.52      1.65 o 
   3  -7   4       12.79       12.99      0.46 o 
   4  -7   4       69.95       69.58      2.09 o 
   5  -7   4        5.36        5.96      0.55 o 
   6  -7   4        7.29        7.10      0.66 o 
   7  -7   4        1.79        1.65      0.48 o 
  -7  -6   4        0.81        0.88      0.48 o 
  -6  -6   4        0.27        0.91      0.40 o 
  -5  -6   4        1.26        1.35      0.37 o 
  -4  -6   4       20.92       18.88      0.84 o 
  -3  -6   4        3.82        3.44      0.37 o 
  -2  -6   4      422.84      415.39      7.32 o 
  -1  -6   4      133.98      146.22      2.91 o 
   0  -6   4      101.30      111.88      2.04 o 
   1  -6   4       91.83       92.08      2.27 o 
   2  -6   4       63.28       66.22      1.47 o 
   3  -6   4        2.55        4.61      0.44 o 
   4  -6   4        9.14        9.44      0.55 o 
   5  -6   4        9.62       11.16      0.66 o 
   6  -6   4        0.85        1.72      0.40 o 
   7  -6   4        0.36       -0.40      0.40 o 
  -7  -5   4       19.86       20.34      1.10 o 
  -6  -5   4        4.97        5.12      0.55 o 
  -5  -5   4        0.91        1.32      0.37 o 
  -4  -5   4       62.75       57.66      1.79 o 
  -3  -5   4       41.78       35.37      0.92 o 
  -2  -5   4       48.15       51.40      1.03 o 
  -1  -5   4      155.07      165.37      2.79 o 
   0  -5   4      354.33      363.44      5.64 o 
   1  -5   4       30.53       32.01      0.65 o 
   2  -5   4       39.56       34.10      0.60 o 
   3  -5   4      273.53      257.51      5.33 o 
   4  -5   4       13.46       12.70      0.62 o 
   5  -5   4        5.91        5.52      0.51 o 
   6  -5   4       19.57       19.83      0.99 o 
   7  -5   4        4.03        3.99      0.59 o 
  -7  -4   4        1.28        1.06      0.48 o 
  -6  -4   4        2.16        2.20      0.40 o 
  -5  -4   4       32.06       31.76      1.21 o 
  -4  -4   4      111.48      111.29      3.18 o 
  -3  -4   4       34.74       35.10      0.76 o 
  -2  -4   4      132.07      138.74      2.16 o 
  -1  -4   4      159.16      160.12      2.65 o 
   0  -4   4       21.40       23.00      0.44 o 
   1  -4   4      114.64      118.22      2.27 o 
   2  -4   4       77.42       79.62      1.20 o 
   3  -4   4       44.28       46.23      1.19 o 
   4  -4   4       90.44       86.06      1.88 o 
   5  -4   4       10.13        9.84      0.62 o 
   7  -4   4        4.69        5.52      0.62 o 
  -7  -3   4       10.02        9.77      0.80 o 
  -6  -3   4       27.46       28.61      1.17 o 
  -5  -3   4       17.24       15.64      0.54 o 
  -4  -3   4      142.08      136.63      2.42 o 
  -3  -3   4       55.29       56.00      0.77 o 
  -2  -3   4        0.73        1.03      0.07 o 
  -1  -3   4       12.38        9.20      0.22 o 
   0  -3   4       38.31       49.91      1.18 o 
   1  -3   4        2.63        2.54      0.17 o 
   2  -3   4       52.54       61.22      1.01 o 
   3  -3   4      250.68      222.47      3.55 o 
   4  -3   4       68.27       64.50      1.94 o 
   6  -3   4       47.52       44.71      1.57 o 
   7  -3   4        7.65        8.67      0.80 o 
  -7  -2   4        2.55        2.52      0.48 o 
  -6  -2   4       12.97       12.07      0.73 o 
  -5  -2   4       75.30       69.92      1.61 o 
  -4  -2   4        5.50        4.77      0.22 o 
  -3  -2   4       15.50       16.39      0.24 o 
  -2  -2   4      404.42      409.70      4.74 o 
  -1  -2   4        9.97       11.53      0.26 o 
   0  -2   4       74.18       97.82      2.63 o 
   1  -2   4      186.28      197.85      7.81 o 
   2  -2   4      160.82      156.13      2.50 o 
   3  -2   4        3.36        3.42      0.18 o 
   4  -2   4       84.06       80.96      2.34 o 
   5  -2   4       51.98       50.05      1.61 o 
   6  -2   4        4.44        6.07      0.62 o 
   7  -2   4        4.73        5.09      0.59 o 
  -7  -1   4        0.52        0.04      0.37 o 
  -6  -1   4        0.81        0.99      0.33 o 
  -5  -1   4        4.67        4.17      0.40 o 
  -4  -1   4       86.27       84.79      1.36 o 
  -3  -1   4      173.20      169.44      1.97 o 
  -2  -1   4      112.78      120.29      1.33 o 
  -1  -1   4       54.47       61.97      1.61 o 
   0  -1   4      423.34      452.73     12.90 o 
   1  -1   4       35.73       43.02      0.62 o 
   2  -1   4      160.45      152.72      2.42 o 
   3  -1   4       53.06       48.47      0.96 o 
   4  -1   4       85.03       79.22      1.86 o 
   5  -1   4       38.25       37.72      1.28 o 
   6  -1   4       16.51       16.98      0.84 o 
   7  -1   4        4.71        5.41      0.59 o 
  -7   0   4        6.63        6.70      0.70 o 
  -6   0   4        0.04        0.07      0.29 o 
  -5   0   4        7.03        6.95      0.51 o 
  -4   0   4      128.50      118.19      1.84 o 
  -3   0   4       70.67       54.96      0.74 o 
  -2   0   4       39.30       41.97      0.53 o 
  -1   0   4      250.59      254.96      5.80 o 
   0   0   4      176.75      216.97      4.53 o 
   1   0   4      751.52      862.31     13.23 o 
   2   0   4      248.99      257.39      3.95 o 
   3   0   4        1.26        1.70      0.27 o 
   4   0   4       18.01       17.37      0.51 o 
   6   0   4        0.02       -0.04      0.33 o 
   7   0   4        5.72        6.70      0.73 o 
  -7   1   4        0.60        0.26      0.37 o 
  -6   1   4        1.05        1.21      0.33 o 
  -5   1   4        4.70        5.82      0.48 o 
  -4   1   4       87.69       86.34      1.20 o 
  -3   1   4      172.73      167.65      2.10 o 
  -2   1   4      114.09      121.66      1.52 o 
  -1   1   4       57.36       63.93      1.03 o 
   0   1   4      422.42      455.42     16.62 o 
   1   1   4       35.49       41.41      0.82 o 
   2   1   4      160.08      149.25      2.06 o 
   3   1   4       50.36       44.79      0.83 o 
   4   1   4       85.90       80.94      1.85 o 
   5   1   4       39.30       37.24      1.28 o 
   6   1   4       16.79       17.52      0.88 o 
   7   1   4        4.79        4.94      0.59 o 
  -7   2   4        2.51        2.09      0.44 o 
  -6   2   4       13.35       12.48      0.70 o 
  -5   2   4       76.06       70.32      2.12 o 
  -4   2   4        6.15        5.04      0.22 o 
  -3   2   4       15.93       16.77      0.28 o 
  -2   2   4      394.48      397.48      5.05 o 
  -1   2   4        9.86       10.95      0.30 o 
   0   2   4       73.24       96.97      2.97 o 
   1   2   4      187.15      191.75      2.64 o 
   2   2   4      161.87      155.96      1.95 o 
   3   2   4        3.31        3.15      0.24 o 
   4   2   4       86.82       78.00      2.34 o 
   5   2   4       53.15       48.48      1.61 o 
   6   2   4        4.45        4.13      0.48 o 
   7   2   4        4.69        5.34      0.59 o 
  -5   3   4       17.27       15.00      0.70 o 
  -4   3   4      142.96      135.87      2.04 o 
  -3   3   4       54.93       56.11      0.70 o 
  -2   3   4        0.68        0.85      0.07 o 
  -1   3   4       13.21       10.30      0.29 o 
   0   3   4       41.78       53.38      1.47 o 
   1   3   4        2.31        2.37      0.12 o 
   2   3   4       50.28       57.95      0.78 o 
   3   3   4      249.74      222.98      3.98 o 
   4   3   4       66.39       64.43      1.98 o 
   6   3   4       47.87       45.40      1.57 o 
   7   3   4        7.84       11.12      0.84 o 
  -4   4   4      110.91      108.98      2.37 o 
  -3   4   4       34.63       35.27      0.58 o 
  -2   4   4      131.56      136.80      1.80 o 
  -1   4   4      156.87      158.79      1.87 o 
   0   4   4       21.94       24.57      0.34 o 
   1   4   4      113.36      118.41      1.58 o 
   2   4   4       75.78       77.31      1.08 o 
   3   4   4       44.34       45.42      0.90 o 
   4   4   4       89.51       85.21      2.52 o 
   5   4   4       11.01       11.13      0.50 o 
   6   4   4        7.16        6.62      0.52 o 
   7   4   4        4.63        5.38      0.62 o 
  -7   5   4       19.72       20.38      1.24 o 
  -4   5   4       60.27       56.76      1.32 o 
  -3   5   4       43.54       37.33      0.61 o 
  -2   5   4       47.81       51.78      0.78 o 
  -1   5   4      158.75      168.38      1.96 o 
   0   5   4      361.97      383.56      4.54 o 
   1   5   4       30.87       33.81      0.43 o 
   2   5   4       40.51       34.22      0.57 o 
   3   5   4      269.76      261.75      4.07 o 
   4   5   4       13.38       12.62      0.66 o 
   5   5   4        6.07        5.25      0.42 o 
   6   5   4       19.36       19.97      0.73 o 
   7   5   4        4.01        3.99      0.59 o 
  -7   6   4        0.81        0.70      0.55 o 
  -4   6   4       20.26       18.68      0.48 o 
  -3   6   4        3.55        3.54      0.20 o 
  -2   6   4      423.56      413.07      5.67 o 
  -1   6   4      133.33      144.70      1.85 o 
   0   6   4      100.68      115.70      1.37 o 
   1   6   4       91.80       92.38      1.31 o 
   2   6   4       66.48       68.80      1.01 o 
   3   6   4        2.60        3.83      0.60 o 
   4   6   4        9.99       10.13      0.62 o 
   5   6   4        9.55       11.40      0.53 o 
   6   6   4        0.83        0.51      0.40 o 
   7   6   4        0.31        0.44      0.48 o 
  -7   7   4        8.28       10.32      1.02 o 
  -6   7   4       22.07       22.54      1.21 o 
  -4   7   4       14.45       14.61      0.60 o 
  -3   7   4        1.26        1.07      0.37 o 
  -2   7   4       78.78       77.84      1.28 o 
  -1   7   4       50.02       50.09      0.79 o 
   0   7   4       41.23       49.89      1.01 o 
   1   7   4      175.01      181.76      2.61 o 
   2   7   4       45.70       47.69      0.84 o 
   3   7   4       14.27       15.64      0.44 o 
   4   7   4       69.31       70.15      1.58 o 
   5   7   4        5.41        5.39      0.44 o 
   6   7   4        7.09        6.57      0.49 o 
   7   7   4        1.83        1.13      0.51 o 
  -7   8   4        1.07        1.39      0.55 o 
  -6   8   4        7.48        8.05      0.91 o 
  -5   8   4       20.21       21.04      1.02 o 
  -4   8   4        5.96        5.03      0.41 o 
  -3   8   4       49.10       43.02      1.48 o 
  -2   8   4       32.12       36.40      0.93 o 
  -1   8   4       84.50       80.69      1.45 o 
   0   8   4        7.31        7.66      0.32 o 
   1   8   4      157.20      167.17      2.62 o 
   2   8   4       27.41       27.48      0.56 o 
   3   8   4        9.09        8.62      1.26 o 
   4   8   4       14.87       15.22      0.59 o 
   5   8   4        7.31        7.27      0.51 o 
   6   8   4        2.46        2.28      0.35 o 
  -6   9   4        6.12        5.93      0.62 o 
  -5   9   4        0.73        0.54      0.59 o 
  -4   9   4        5.84        5.40      0.43 o 
  -3   9   4        9.15        7.28      0.42 o 
  -2   9   4       46.72       40.38      1.00 o 
  -1   9   4        2.68        2.87      0.26 o 
   0   9   4      156.13      163.55      2.83 o 
   1   9   4       23.98       28.28      1.59 o 
   2   9   4       15.89       13.73      0.41 o 
   3   9   4       54.65       54.97      1.29 o 
   4   9   4        4.77        5.50      0.64 o 
   5   9   4        9.07        7.42      0.50 o 
   6   9   4       22.43       23.77      1.28 o 
  -6  10   4        4.23        5.09      0.59 o 
  -5  10   4        6.10        5.89      0.48 o 
  -4  10   4       17.05       16.24      0.50 o 
  -3  10   4        2.00        1.27      0.34 o 
  -2  10   4       33.50       30.90      0.84 o 
  -1  10   4       16.49       14.04      0.52 o 
   0  10   4       32.30       36.87      0.77 o 
   1  10   4       42.46       44.66      1.07 o 
   2  10   4       12.77       11.88      0.49 o 
   3  10   4        1.90        1.10      0.23 o 
   4  10   4       18.14       19.47      0.99 o 
   5  10   4        8.46       11.20      1.45 o 
   6  10   4        1.73        1.54      0.51 o 
  -6  11   4        0.83        1.06      0.44 o 
  -5  11   4        0.16        0.74      0.37 o 
  -4  11   4        3.45        4.23      0.27 o 
  -3  11   4        8.37        7.83      0.37 o 
  -2  11   4        7.83        7.29      0.48 o 
  -1  11   4       37.10       39.29      1.79 o 
   0  11   4        3.14        2.74      0.27 o 
   1  11   4       13.43       12.14      0.50 o 
   2  11   4        2.83        2.41      0.57 o 
   3  11   4       11.29       10.85      0.52 o 
   4  11   4        0.35        0.11      0.26 o 
   5  11   4        1.78        2.34      0.48 o 
  -6  12   4        1.45        1.90      0.48 o 
  -5  12   4        3.24        3.17      0.35 o 
  -4  12   4        5.23        4.75      0.32 o 
  -3  12   4        0.40        0.39      0.16 o 
  -2  12   4        3.62        3.50      0.38 o 
  -1  12   4        0.97        0.64      0.23 o 
   0  12   4        2.02        2.84      0.31 o 
   1  12   4       12.66       12.35      0.71 o 
   2  12   4       13.14       15.50      0.59 o 
   3  12   4        9.84        8.93      0.73 o 
   4  12   4        2.41        2.49      0.44 o 
   5  12   4        1.59        1.94      0.51 o 
  -5  13   4        1.63        1.99      0.33 o 
  -4  13   4        2.33        3.20      0.50 o 
  -3  13   4        3.67        2.97      0.32 o 
  -2  13   4        0.48        0.36      0.24 o 
  -1  13   4        7.40        8.73      0.46 o 
   0  13   4        9.32        9.47      0.49 o 
   1  13   4        2.17        1.83      0.37 o 
   2  13   4        0.92        1.21      0.37 o 
   3  13   4        3.21        3.04      0.48 o 
   4  13   4        3.62        3.33      0.51 o 
   5  13   4        0.09        0.37      0.44 o 
  -5  14   4        1.04        1.75      0.44 o 
  -4  14   4        0.04        0.18      0.43 o 
  -3  14   4        0.03        0.39      0.27 o 
  -2  14   4        4.74        5.45      0.62 o 
  -1  14   4        0.77        0.48      0.37 o 
   0  14   4        0.17        0.29      0.33 o 
   1  14   4        5.60        7.57      0.73 o 
   2  14   4        8.39       10.46      0.80 o 
   3  14   4        0.93        0.48      0.40 o 
   4  14   4        1.50        1.32      0.48 o 
  -4  15   4        0.27       -0.04      0.34 o 
  -3  15   4        5.18        7.61      0.91 o 
  -2  15   4        4.69        4.28      0.55 o 
  -1  15   4        0.71        0.55      0.37 o 
   0  15   4        1.09        1.35      0.40 o 
   1  15   4        1.76        2.05      0.40 o 
   2  15   4        2.38        3.84      0.51 o 
   3  15   4        1.99        1.79      0.48 o 
   4  15   4        1.82        1.28      0.48 o 
  -3  16   4        1.08        1.72      0.51 o 
  -2  16   4        0.50        0.91      0.51 o 
  -1  16   4        0.94        0.04      0.40 o 
   0  16   4        0.77        0.15      0.40 o 
   1  16   4        1.15        1.24      0.44 o 
   2  16   4        0.85        1.06      0.44 o 
   3  16   4        0.19       -0.44      0.44 o 
  -2  17   4        1.26        1.24      0.51 o 
  -1  17   4        0.11       -0.44      0.44 o 
   0  17   4        2.93        3.00      0.48 o 
   1  17   4        6.42        6.80      0.80 o 
   2  17   4        0.69        0.04      0.44 o 
  -3 -15   5        3.21        3.70      0.55 o 
  -2 -15   5        0.14        1.17      0.40 o 
  -4 -14   5        1.64        1.35      0.55 o 
  -3 -14   5        3.02        4.24      0.55 o 
  -2 -14   5        1.24        1.21      0.40 o 
  -1 -14   5        7.37        6.95      0.70 o 
   0 -14   5        0.18       -0.22      0.37 o 
  -5 -13   5        0.54        0.07      0.48 o 
  -4 -13   5        3.65        4.57      0.62 o 
  -3 -13   5        7.35        9.95      0.73 o 
  -2 -13   5        0.91        1.02      0.37 o 
  -1 -13   5        0.54        0.66      0.33 o 
   0 -13   5        7.87        7.72      0.70 o 
  -5 -12   5        2.61        1.94      0.59 o 
  -4 -12   5        3.29        2.01      0.48 o 
  -3 -12   5        2.19        1.72      0.40 o 
  -2 -12   5       10.56        9.99      0.70 o 
  -1 -12   5        0.82        0.59      0.37 o 
  -5 -11   5        1.62        1.13      0.48 o 
  -4 -11   5        0.84        1.32      0.40 o 
  -3 -11   5        3.71        3.66      0.48 o 
  -2 -11   5        1.97        1.87      0.37 o 
  -1 -11   5        0.73        0.95      0.37 o 
  -6 -10   5        1.93        1.46      0.55 o 
  -5 -10   5        7.21        8.93      0.80 o 
  -4 -10   5        3.15        2.52      0.44 o 
  -3 -10   5        3.83        3.91      0.44 o 
  -2 -10   5        5.41        6.51      0.59 o 
  -1 -10   5       28.06       28.65      1.13 o 
  -6  -9   5        6.97        8.78      0.88 o 
  -5  -9   5        0.06        0.18      0.40 o 
  -4  -9   5        5.01        5.93      0.62 o 
  -3  -9   5        2.45        2.30      0.40 o 
  -2  -9   5       21.79       21.51      0.91 o 
  -1  -9   5        7.39        8.05      0.62 o 
  -6  -8   5        3.09        3.07      0.51 o 
  -5  -8   5        1.72        1.50      0.44 o 
  -4  -8   5       10.21        9.15      0.66 o 
  -3  -8   5        9.23        7.61      0.62 o 
  -2  -8   5      209.19      191.23      5.52 o 
  -1  -8   5       67.22       69.58      2.12 o 
  -7  -7   5        7.90        9.66      0.95 o 
  -6  -7   5        1.11        0.88      0.44 o 
  -5  -7   5       10.16       10.13      0.77 o 
  -4  -7   5        1.30        1.43      0.33 o 
  -3  -7   5       88.34       86.93      2.67 o 
  -2  -7   5       11.93       10.39      0.66 o 
  -1  -7   5       32.40       35.71      1.39 o 
   0  -7   5       37.11       38.12      1.43 o 
   1  -7   5       57.34       58.13      2.05 o 
   2  -7   5        7.08        5.56      0.55 o 
   5  -7   5        1.48        1.46      0.37 o 
   6  -7   5        4.38        4.35      0.51 o 
  -7  -6   5        4.72        4.28      0.62 o 
  -6  -6   5        0.33        0.70      0.40 o 
  -5  -6   5       16.75       17.56      0.91 o 
  -4  -6   5       17.55       17.74      0.80 o 
  -3  -6   5       80.00       71.78      2.20 o 
  -2  -6   5      149.76      140.41      3.95 o 
  -1  -6   5      242.18      229.17      7.32 o 
   0  -6   5       49.30       47.85      1.72 o 
   1  -6   5       54.16       53.08      1.83 o 
   2  -6   5       40.14       38.49      1.35 o 
   3  -6   5       49.66       46.79      1.46 o 
   4  -6   5       26.68       26.71      0.99 o 
   5  -6   5        6.39        7.39      0.59 o 
   6  -6   5       10.84        9.73      0.73 o 
  -7  -5   5        6.01        8.34      0.84 o 
  -6  -5   5        6.89        7.72      0.77 o 
  -5  -5   5        1.60        1.72      0.40 o 
  -4  -5   5       20.05       18.26      0.84 o 
  -3  -5   5       29.62       30.44      1.10 o 
  -2  -5   5       48.47       52.06      1.22 o 
  -1  -5   5      112.62      110.84      3.51 o 
   0  -5   5      225.05      217.13      4.92 o 
   1  -5   5       58.88       59.67      2.01 o 
   2  -5   5       19.42       19.55      0.54 o 
   3  -5   5       62.98       63.07      1.90 o 
   4  -5   5       96.76       94.86      2.78 o 
   6  -5   5        6.03        4.54      0.51 o 
   7  -5   5        0.56        0.80      0.48 o 
  -7  -4   5        3.32        3.88      0.59 o 
  -6  -4   5        1.68        1.43      0.44 o 
  -5  -4   5       32.39       31.28      1.24 o 
  -4  -4   5       10.98       11.85      0.66 o 
  -3  -4   5        3.23        2.67      0.27 o 
  -2  -4   5       95.33       93.24      2.12 o 
  -1  -4   5       41.31       40.65      1.45 o 
   0  -4   5       31.74       36.28      1.04 o 
   1  -4   5       45.37       44.22      0.79 o 
   2  -4   5       65.47       56.75      1.28 o 
   3  -4   5       91.69       83.41      2.41 o 
   4  -4   5        3.22        2.96      0.37 o 
   5  -4   5       76.14       77.05      2.34 o 
   6  -4   5        0.06        2.05      0.44 o 
   7  -4   5        1.12        0.88      0.48 o 
  -7  -3   5        0.41        0.62      0.48 o 
  -6  -3   5        9.73       10.13      0.77 o 
  -5  -3   5       18.79       16.98      0.84 o 
  -4  -3   5        4.43        4.61      0.48 o 
  -3  -3   5      217.16      203.39      3.37 o 
  -2  -3   5        2.13        2.32      0.23 o 
  -1  -3   5      222.93      227.24      5.69 o 
   0  -3   5      174.20      209.74      7.65 o 
   1  -3   5       53.93       57.82      0.98 o 
   2  -3   5       51.90       52.05      0.91 o 
   3  -3   5       66.39       61.06      1.83 o 
   4  -3   5       27.07       25.24      0.95 o 
   5  -3   5        0.38        1.76      0.37 o 
   6  -3   5       17.15       20.89      0.99 o 
   7  -3   5        4.03        5.05      0.62 o 
  -7  -2   5        8.62        9.55      0.84 o 
  -6  -2   5        5.16        5.01      0.51 o 
  -5  -2   5       32.71       30.33      1.17 o 
  -4  -2   5      136.52      126.82      2.75 o 
  -3  -2   5       37.00       35.71      0.51 o 
  -2  -2   5       44.16       41.41      0.58 o 
  -1  -2   5       72.24       76.42      2.02 o 
   0  -2   5        2.33        3.56      0.27 o 
   1  -2   5       77.86       79.84      1.30 o 
   2  -2   5      322.75      310.99      4.91 o 
   3  -2   5       14.99       12.84      0.41 o 
   4  -2   5        4.40        3.37      0.37 o 
   5  -2   5       16.70       17.96      0.84 o 
   6  -2   5       18.45       19.10      0.95 o 
   7  -2   5        6.96        7.43      0.80 o 
  -7  -1   5        3.18        3.00      0.51 o 
  -6  -1   5        2.65        2.49      0.44 o 
  -5  -1   5       10.53       10.90      0.66 o 
  -4  -1   5       41.17       41.89      0.72 o 
  -3  -1   5       93.40       87.23      1.19 o 
  -2  -1   5      124.93      119.46      1.65 o 
  -1  -1   5       16.60       17.67      0.76 o 
   0  -1   5      194.00      228.88      7.45 o 
   1  -1   5      273.11      317.02      7.56 o 
   2  -1   5       48.64       51.42      0.90 o 
   3  -1   5       58.77       51.13      0.91 o 
   4  -1   5       10.10       10.10      0.59 o 
   5  -1   5       22.63       21.33      0.91 o 
   6  -1   5       22.92       24.29      1.10 o 
   7  -1   5        8.55        9.59      0.84 o 
  -7   0   5        0.10       -0.11      0.40 o 
  -6   0   5       10.70        7.57      0.66 o 
  -5   0   5       70.30       68.08      2.12 o 
  -4   0   5        5.06        5.61      0.23 o 
  -3   0   5       60.56       58.75      0.85 o 
  -2   0   5        0.23       -0.07      0.09 o 
  -1   0   5      223.71      245.76      5.82 o 
   0   0   5       23.05       24.22      0.58 o 
   1   0   5      204.93      219.85      4.95 o 
   2   0   5       10.90        9.28      0.22 o 
   3   0   5      181.29      173.10      3.15 o 
   4   0   5       59.70       60.66      1.87 o 
   5   0   5       10.01       10.90      0.70 o 
   6   0   5        0.75        1.02      0.40 o 
   7   0   5        0.24        0.22      0.44 o 
  -7   1   5        2.95        3.04      0.48 o 
  -6   1   5        2.98        2.16      0.40 o 
  -5   1   5       10.92       10.10      0.62 o 
  -4   1   5       41.84       42.49      0.72 o 
  -3   1   5       91.57       84.94      1.19 o 
  -2   1   5      125.05      119.04      1.51 o 
  -1   1   5       16.87       17.25      0.52 o 
   0   1   5      197.29      227.06      4.99 o 
   1   1   5      268.42      303.07      6.22 o 
   2   1   5       47.57       50.41      0.90 o 
   3   1   5       58.31       50.36      1.07 o 
   4   1   5       10.70       10.17      0.62 o 
   5   1   5       22.49       21.73      0.95 o 
   6   1   5       23.11       25.24      1.10 o 
   7   1   5        8.58        9.73      0.84 o 
  -6   2   5        5.13        5.23      0.59 o 
  -5   2   5       32.74       31.06      1.10 o 
  -4   2   5      135.17      128.46      2.19 o 
  -3   2   5       36.94       35.78      0.55 o 
  -2   2   5       44.59       41.62      0.58 o 
  -1   2   5       68.15       72.62      1.30 o 
   0   2   5        2.44        3.52      0.19 o 
   1   2   5       77.62       76.32      1.13 o 
   2   2   5      323.49      309.47      4.92 o 
   3   2   5       15.51       13.35      0.62 o 
   4   2   5        4.96        4.13      0.40 o 
   5   2   5       17.75       18.51      0.88 o 
   6   2   5       18.55       18.00      0.95 o 
   7   2   5        6.90        8.12      0.84 o 
  -4   3   5        4.02        3.18      0.37 o 
  -3   3   5      219.80      203.91      3.53 o 
  -2   3   5        1.96        2.36      0.27 o 
  -1   3   5      225.78      237.94      3.24 o 
   0   3   5      169.94      198.47      3.48 o 
   1   3   5       55.52       57.08      0.84 o 
   2   3   5       52.31       52.17      0.92 o 
   3   3   5       65.81       61.83      1.87 o 
   4   3   5       26.85       25.39      0.99 o 
   5   3   5        0.36        1.28      0.37 o 
   6   3   5       16.76       17.67      0.99 o 
   7   3   5        4.06        4.98      0.62 o 
  -5   4   5       31.67       32.78      1.24 o 
  -4   4   5       10.84       11.01      0.66 o 
  -3   4   5        3.20        3.02      0.21 o 
  -2   4   5       95.56       92.93      1.52 o 
  -1   4   5       42.92       42.79      0.71 o 
   0   4   5       32.16       38.25      0.59 o 
   1   4   5       45.57       45.74      0.61 o 
   2   4   5       68.20       58.72      1.31 o 
   3   4   5       90.45       85.06      2.49 o 
   4   4   5        3.65        3.11      0.40 o 
   5   4   5       75.74       76.83      2.38 o 
   6   4   5        0.09        0.18      0.40 o 
   7   4   5        1.02        0.99      0.51 o 
  -5   5   5        1.53        2.20      0.40 o 
  -4   5   5       20.62       18.69      0.84 o 
  -3   5   5       29.80       30.28      0.78 o 
  -2   5   5       47.96       51.47      0.89 o 
  -1   5   5      111.15      111.08      1.44 o 
   0   5   5      227.69      230.24      3.25 o 
   1   5   5       58.44       59.35      0.89 o 
   2   5   5       19.15       19.18      0.37 o 
   3   5   5       62.45       64.21      1.98 o 
   4   5   5       95.92       95.45      2.82 o 
   5   5   5        8.70        8.82      0.70 o 
   6   5   5        6.03        5.09      0.59 o 
   7   5   5        0.66        0.00      0.48 o 
  -7   6   5        4.67        5.12      0.70 o 
  -5   6   5       16.48       18.40      0.88 o 
  -4   6   5       16.97       17.71      0.84 o 
  -3   6   5       80.09       69.74      1.59 o 
  -2   6   5      146.84      139.34      2.22 o 
  -1   6   5      246.00      235.89      3.25 o 
   0   6   5       49.45       47.17      0.74 o 
   1   6   5       52.95       51.82      0.80 o 
   2   6   5       37.59       35.68      0.60 o 
   3   6   5       50.42       48.27      1.34 o 
   4   6   5       27.49       23.67      1.02 o 
   5   6   5        7.06        6.04      0.66 o 
   6   6   5       10.72       10.72      0.84 o 
  -7   7   5        7.90       11.49      1.06 o 
  -5   7   5       10.41        9.80      0.77 o 
  -4   7   5        1.41        1.24      0.33 o 
  -3   7   5       88.70       90.21      1.99 o 
  -2   7   5       11.91       10.37      0.49 o 
  -1   7   5       33.17       36.05      0.89 o 
   0   7   5       36.16       38.13      0.70 o 
   1   7   5       56.20       59.35      1.47 o 
   2   7   5        7.33        6.19      0.22 o 
   3   7   5      142.03      135.15      3.88 o 
   4   7   5       16.55       16.39      0.84 o 
   6   7   5        4.43        4.83      0.62 o 
  -6   8   5        3.05        2.96      0.55 o 
  -5   8   5        1.74        1.83      0.44 o 
  -4   8   5       10.13        9.91      0.70 o 
  -3   8   5        9.24        7.57      0.46 o 
  -2   8   5      211.48      198.77      4.63 o 
  -1   8   5       65.51       68.39      1.57 o 
   0   8   5       25.88       25.54      0.72 o 
   1   8   5       26.67       25.70      0.59 o 
   2   8   5        4.07        4.09      0.32 o 
   3   8   5       17.74       19.05      1.01 o 
   4   8   5       15.00       16.61      0.88 o 
   5   8   5       14.36       15.15      0.91 o 
   6   8   5        5.30        5.82      0.62 o 
  -6   9   5        7.11        9.37      0.91 o 
  -5   9   5        0.07       -0.04      0.27 o 
  -4   9   5        4.76        4.96      0.37 o 
  -3   9   5        2.10        2.53      0.30 o 
  -2   9   5       21.52       21.83      0.68 o 
  -1   9   5        7.26        8.98      0.46 o 
   0   9   5       11.16       11.73      0.50 o 
   1   9   5       31.72       32.10      0.91 o 
   2   9   5        7.35        7.31      0.44 o 
   3   9   5       28.32       28.92      0.84 o 
   4   9   5       31.57       29.74      1.21 o 
   5   9   5        5.72        5.52      0.59 o 
   6   9   5        3.27        3.48      0.55 o 
  -6  10   5        1.95        2.67      0.51 o 
  -5  10   5        7.03        7.95      0.56 o 
  -4  10   5        3.05        2.35      0.37 o 
  -3  10   5        3.84        3.43      0.37 o 
  -2  10   5        5.08        5.74      0.42 o 
  -1  10   5       28.63       31.20      0.84 o 
   0  10   5        8.57       10.74      0.50 o 
   1  10   5       22.96       24.44      0.75 o 
   2  10   5       13.23       13.87      0.57 o 
   3  10   5        5.43        4.94      0.40 o 
   4  10   5        0.35       -0.13      0.27 o 
   5  10   5       11.63       10.72      0.88 o 
   6  10   5        2.58        2.78      0.59 o 
  -6  11   5        0.33        0.51      0.44 o 
  -5  11   5        1.57        1.66      0.75 o 
  -4  11   5        0.87        1.23      0.23 o 
  -3  11   5        3.57        3.69      0.27 o 
  -2  11   5        2.06        1.89      0.33 o 
  -1  11   5        0.68        1.32      0.57 o 
   0  11   5       37.03       39.03      2.14 o 
   1  11   5        9.58       11.26      0.54 o 
   2  11   5        9.66        9.66      1.12 o 
   3  11   5       18.16       17.41      0.67 o 
   4  11   5        2.48        2.52      0.40 o 
   5  11   5        1.01        0.66      0.48 o 
  -5  12   5        2.73        3.13      0.61 o 
  -4  12   5        3.39        3.10      0.34 o 
  -3  12   5        2.18        1.85      0.25 o 
  -2  12   5       10.47       10.48      0.62 o 
  -1  12   5        0.86        0.60      0.26 o 
   0  12   5        4.44        6.78      1.46 o 
   1  12   5       11.87       14.95      0.61 o 
   2  12   5        8.57        9.00      0.56 o 
   3  12   5        0.59        0.59      0.28 o 
   4  12   5        2.44        2.45      0.35 o 
  -5  13   5        0.54        0.83      0.30 o 
  -4  13   5        3.71        4.56      0.44 o 
  -3  13   5        7.52        9.07      0.97 o 
  -2  13   5        0.88        0.38      0.35 o 
  -1  13   5        0.58        0.52      0.24 o 
   0  13   5        7.67        9.17      0.52 o 
   1  13   5        9.36       10.10      0.79 o 
   2  13   5        0.63        0.82      0.31 o 
   3  13   5        0.59        0.44      0.40 o 
   4  13   5        4.09        3.51      0.55 o 
  -4  14   5        1.71        2.01      0.40 o 
  -3  14   5        3.02        5.28      1.01 o 
  -2  14   5        1.19        0.99      0.40 o 
  -1  14   5        7.27        7.61      0.53 o 
   0  14   5        0.18        0.37      0.33 o 
   1  14   5        1.77        2.12      0.44 o 
   2  14   5        0.34        0.37      0.40 o 
   3  14   5        4.22        4.28      0.55 o 
   4  14   5        0.52        0.37      0.48 o 
  -3  15   5        3.17        3.69      0.53 o 
  -2  15   5        0.14        0.18      0.70 o 
  -1  15   5        0.37        0.07      0.40 o 
   0  15   5        2.97        3.59      0.51 o 
   1  15   5        1.01        1.10      0.44 o 
   2  15   5        0.84        1.39      0.48 o 
   3  15   5        1.44        0.73      0.48 o 
  -2  16   5        2.71        2.49      0.59 o 
  -1  16   5        0.63       -0.37      0.44 o 
   0  16   5        0.96        0.59      0.44 o 
   1  16   5        2.52        3.26      0.55 o 
   2  16   5        3.20        3.88      0.59 o 
  -1  17   5        2.16        1.83      0.55 o 
   0  17   5        0.93        0.51      0.48 o 
   1  17   5        3.50        3.99      0.59 o 
  -3 -15   6        0.05        0.26      0.44 o 
  -2 -15   6        2.59        2.52      0.51 o 
  -1 -15   6        2.47        3.00      0.55 o 
   0 -15   6        0.28       -0.22      0.44 o 
  -3 -14   6        3.23        4.32      0.62 o 
  -2 -14   6        0.66        1.13      0.44 o 
  -1 -14   6        0.88        0.80      0.44 o 
   0 -14   6        0.32       -0.11      0.40 o 
  -4 -13   6        0.92        1.28      0.55 o 
  -3 -13   6        5.17        7.83      0.84 o 
  -2 -13   6        2.02        1.83      0.44 o 
  -1 -13   6        0.56        0.84      0.44 o 
   0 -13   6        3.26        2.85      0.51 o 
  -5 -12   6        2.49        2.71      0.62 o 
  -4 -12   6        4.97        6.29      0.70 o 
  -3 -12   6        1.96        2.01      0.44 o 
  -2 -12   6        0.50        0.48      0.37 o 
  -1 -12   6        6.49        6.29      0.70 o 
  -5 -11   6        0.38       -0.48      0.48 o 
  -4 -11   6        1.69        1.50      0.48 o 
  -3 -11   6        7.18        6.55      0.70 o 
  -2 -11   6        1.91        1.87      0.40 o 
  -1 -11   6        1.60        1.28      0.40 o 
  -5 -10   6        1.60        1.06      0.51 o 
  -4 -10   6        3.64        3.29      0.51 o 
  -3 -10   6        3.99        3.37      0.48 o 
  -2 -10   6       17.15       17.96      0.91 o 
  -1 -10   6        1.93        2.16      0.40 o 
  -6  -9   6        0.37       -0.37      0.44 o 
  -5  -9   6        1.34        0.62      0.44 o 
  -4  -9   6        0.64        0.80      0.40 o 
  -3  -9   6       19.10       17.63      0.88 o 
  -2  -9   6       25.95       22.76      1.02 o 
  -1  -9   6        9.43       10.39      0.70 o 
  -6  -8   6        0.69        0.44      0.48 o 
  -5  -8   6        8.41        7.43      0.77 o 
  -4  -8   6        7.53        7.24      0.66 o 
  -3  -8   6        7.50        8.16      0.66 o 
  -2  -8   6        0.62        0.62      0.33 o 
  -1  -8   6       45.17       44.52      1.57 o 
  -6  -7   6        3.06        2.52      0.51 o 
  -5  -7   6        6.46        7.17      0.73 o 
  -4  -7   6        2.72        2.23      0.44 o 
  -3  -7   6        4.42        3.62      0.44 o 
  -2  -7   6      105.31       97.54      2.93 o 
  -6  -6   6        1.42        1.28      0.48 o 
  -5  -6   6       11.37       12.33      0.80 o 
  -4  -6   6        5.00        5.09      0.59 o 
  -3  -6   6        7.90        6.29      0.55 o 
  -2  -6   6       54.57       52.83      1.76 o 
   4  -6   6        2.44        3.44      0.48 o 
   5  -6   6       33.33       32.60      1.24 o 
   6  -6   6        1.29        1.10      0.48 o 
  -6  -5   6        9.05        9.37      0.84 o 
  -5  -5   6        3.66        2.74      0.44 o 
  -4  -5   6       14.22       12.55      0.73 o 
  -3  -5   6       62.54       57.33      1.87 o 
  -2  -5   6       24.57       19.24      0.88 o 
   3  -5   6       89.98       87.91      2.60 o 
   4  -5   6        9.25        8.67      0.66 o 
   5  -5   6        1.63        2.16      0.44 o 
   6  -5   6        0.35        1.61      0.48 o 
  -7  -4   6        7.05        8.27      0.91 o 
  -6  -4   6        1.01        1.35      0.44 o 
  -5  -4   6        6.02        6.99      0.62 o 
  -4  -4   6        2.53        2.63      0.40 o 
  -3  -4   6        3.48        2.49      0.37 o 
  -2  -4   6       61.43       61.21      1.87 o 
  -1  -4   6      119.45      110.63      3.70 o 
   0  -4   6       20.13       19.54      0.95 o 
   1  -4   6       18.36       19.83      0.73 o 
   2  -4   6       48.85       47.41      1.46 o 
   3  -4   6       36.70       33.73      1.17 o 
   4  -4   6       10.75        9.04      0.62 o 
   5  -4   6        1.43        1.46      0.40 o 
   6  -4   6       16.32       14.78      0.91 o 
  -7  -3   6        2.82        2.60      0.59 o 
  -6  -3   6        0.69        0.66      0.40 o 
  -5  -3   6       17.80       17.85      0.88 o 
  -4  -3   6       21.89       20.74      0.91 o 
  -3  -3   6       21.10       17.52      0.80 o 
  -2  -3   6      107.17      100.91      2.21 o 
  -1  -3   6      103.55      101.88      4.28 o 
   0  -3   6      333.63      380.69     33.90 o 
   1  -3   6      106.83      111.32      4.65 o 
   2  -3   6       18.70       15.95      0.66 o 
   3  -3   6       10.67        9.37      0.59 o 
   4  -3   6       35.79       36.22      1.28 o 
   6  -3   6        2.66        3.44      0.55 o 
  -7  -2   6        0.37        0.22      0.48 o 
  -6  -2   6        0.61        1.54      0.44 o 
  -5  -2   6       10.86        9.70      0.70 o 
  -4  -2   6       24.31       24.57      0.59 o 
  -3  -2   6       15.62       13.41      0.80 o 
  -2  -2   6        4.14        4.60      0.26 o 
  -1  -2   6       38.60       41.35      0.95 o 
   0  -2   6       44.87       52.95      3.29 o 
   1  -2   6       56.18       56.53      2.96 o 
   2  -2   6       49.90       45.80      1.43 o 
   3  -2   6       55.01       48.91      1.57 o 
   4  -2   6        6.01        6.04      0.59 o 
   5  -2   6       54.39       54.37      1.76 o 
  -7  -1   6        0.28       -0.29      0.44 o 
  -6  -1   6       22.23       23.67      1.10 o 
  -5  -1   6       19.46       16.94      0.88 o 
  -4  -1   6        8.80        8.02      0.32 o 
  -3  -1   6       94.97       88.93      1.40 o 
  -2  -1   6        9.19        9.06      0.43 o 
  -1  -1   6       47.96       55.91      1.23 o 
   0  -1   6       49.04       56.70      1.84 o 
   1  -1   6       65.29       70.01      1.97 o 
   2  -1   6       18.67       18.10      0.65 o 
   3  -1   6       23.09       20.96      0.84 o 
   4  -1   6        6.54        6.37      0.55 o 
   6  -1   6       20.17       24.33      1.13 o 
  -7   0   6        2.25        2.78      0.51 o 
  -6   0   6        7.18        7.54      0.73 o 
  -5   0   6       33.62       31.90      1.21 o 
  -4   0   6       49.00       42.14      1.00 o 
  -3   0   6       16.11       17.22      0.34 o 
  -2   0   6       12.75       12.33      0.34 o 
  -1   0   6        3.16        2.76      0.29 o 
   0   0   6       12.02       13.20      0.70 o 
   1   0   6       11.47       10.66      0.35 o 
   2   0   6      140.82      127.88      2.46 o 
   3   0   6        0.30        0.04      0.26 o 
   4   0   6        8.78        7.68      0.59 o 
   5   0   6       26.05       23.34      1.02 o 
   6   0   6       22.70       26.45      1.21 o 
  -6   1   6       21.75       21.91      1.02 o 
  -5   1   6       19.25       17.30      0.80 o 
  -4   1   6        8.64        7.68      0.44 o 
  -3   1   6       97.19       92.23      1.27 o 
  -2   1   6        8.81        8.47      0.25 o 
  -1   1   6       48.11       52.77      0.91 o 
   0   1   6       49.29       57.09      1.11 o 
   1   1   6       64.82       66.57      3.30 o 
   2   1   6       18.60       17.27      0.59 o 
   3   1   6       22.72       21.73      0.88 o 
   4   1   6        5.91        5.01      0.48 o 
   6   1   6       19.77       22.76      1.13 o 
  -5   2   6       10.51       10.21      0.70 o 
  -4   2   6       24.09       25.32      0.99 o 
  -3   2   6       15.59       13.44      0.38 o 
  -2   2   6        4.33        4.69      0.21 o 
  -1   2   6       39.14       39.72      0.72 o 
   0   2   6       44.50       49.80      1.03 o 
   1   2   6       56.80       55.00      2.13 o 
   2   2   6       50.44       45.48      1.46 o 
   3   2   6       54.68       50.60      1.61 o 
   4   2   6        5.77        5.34      0.55 o 
   5   2   6       53.85       50.93      1.76 o 
   6   2   6        0.64        0.95      0.48 o 
  -5   3   6       17.51       17.93      0.88 o 
  -4   3   6       22.24       22.39      0.91 o 
  -3   3   6       21.66       18.23      0.56 o 
  -2   3   6      105.81      102.21      1.84 o 
  -1   3   6      103.20       95.68      1.58 o 
   0   3   6      335.96      359.83      6.17 o 
   1   3   6      105.98      104.12      2.00 o 
   2   3   6       18.75       16.83      0.73 o 
   3   3   6        9.67        9.62      0.62 o 
   4   3   6       36.51       37.35      1.32 o 
   5   3   6        6.17        5.01      0.55 o 
   6   3   6        2.91        2.74      0.55 o 
  -5   4   6        5.77        6.51      0.59 o 
  -4   4   6        2.76        2.67      0.40 o 
  -3   4   6        3.66        3.26      0.37 o 
  -2   4   6       59.94       60.01      1.38 o 
  -1   4   6      120.47      112.93      1.80 o 
   0   4   6       21.01       21.29      0.41 o 
   1   4   6       19.26       18.38      0.48 o 
   2   4   6       49.39       48.18      1.54 o 
   3   4   6       36.77       36.33      1.24 o 
   4   4   6       11.09        8.74      0.70 o 
   5   4   6        1.75        1.83      0.44 o 
   6   4   6       16.09       15.44      0.95 o 
  -5   5   6        3.63        2.67      0.44 o 
  -4   5   6       14.49       13.13      0.73 o 
  -3   5   6       62.67       59.30      1.87 o 
  -2   5   6       25.91       20.12      0.59 o 
  -1   5   6       58.87       54.15      1.38 o 
   0   5   6      214.41      215.40      3.41 o 
   1   5   6        5.68        4.69      0.55 o 
   2   5   6       11.66        9.93      0.55 o 
   3   5   6       90.40       89.45      2.67 o 
   4   5   6       10.01        9.18      0.70 o 
   5   5   6        1.61        1.39      0.44 o 
   6   5   6        0.28        0.18      0.48 o 
  -5   6   6       11.44       13.43      0.84 o 
  -4   6   6        4.75        5.09      0.59 o 
  -3   6   6        8.13        6.80      0.59 o 
  -2   6   6       55.43       54.32      1.63 o 
  -1   6   6       15.86       14.69      0.80 o 
   0   6   6       31.87       33.32      0.75 o 
   1   6   6       19.17       16.02      0.46 o 
   2   6   6       46.34       45.62      1.54 o 
   3   6   6       13.52       13.06      0.77 o 
   4   6   6        2.41        2.67      0.48 o 
   5   6   6       33.09       32.23      1.32 o 
   6   6   6        1.40        2.12      0.51 o 
  -5   7   6        6.36        6.55      0.73 o 
  -4   7   6        2.63        2.52      0.44 o 
  -3   7   6        4.56        4.13      0.44 o 
  -2   7   6      105.55      100.20      4.12 o 
  -1   7   6       23.98       20.88      0.60 o 
   0   7   6       39.54       41.07      0.85 o 
   1   7   6       34.38       32.97      0.70 o 
   2   7   6       52.20       46.10      1.54 o 
   3   7   6       30.71       29.27      1.17 o 
   4   7   6       30.95       28.50      1.17 o 
   5   7   6       10.04       11.56      0.84 o 
   6   7   6        3.41        3.95      0.59 o 
  -5   8   6        8.15        7.76      0.77 o 
  -4   8   6        7.50        7.21      0.62 o 
  -3   8   6        7.46        8.09      0.66 o 
  -2   8   6        0.65        0.80      0.37 o 
  -1   8   6       46.62       46.01      1.15 o 
   0   8   6       21.86       19.82      0.67 o 
   1   8   6       18.41       14.93      0.84 o 
   2   8   6        0.03       -0.33      0.33 o 
   3   8   6        9.86        9.62      0.73 o 
   4   8   6        1.44        1.10      0.44 o 
   5   8   6       16.20       15.33      0.99 o 
   6   8   6        5.33        5.41      0.66 o 
  -6   9   6        0.39        0.37      0.44 o 
  -5   9   6        1.35        1.39      0.48 o 
  -4   9   6        0.64        0.51      0.40 o 
  -3   9   6       18.98       18.37      0.91 o 
  -2   9   6       25.25       24.00      0.76 o 
  -1   9   6        9.36       10.17      0.52 o 
   0   9   6       12.28       11.29      0.54 o 
   1   9   6        1.68        1.97      0.28 o 
   2   9   6        3.41        2.82      0.48 o 
   3   9   6       18.95       16.35      0.91 o 
   4   9   6       14.00       11.12      0.84 o 
   5   9   6        2.96        2.38      0.55 o 
  -5  10   6        1.71        1.97      0.51 o 
  -4  10   6        3.56        4.13      0.55 o 
  -3  10   6        3.88        3.25      0.35 o 
  -2  10   6       17.33       17.95      0.77 o 
  -1  10   6        1.81        2.41      0.30 o 
   0  10   6        3.91        4.81      0.64 o 
   1  10   6        2.72        2.54      0.31 o 
   2  10   6       17.22       17.47      0.69 o 
   3  10   6        7.68        8.71      0.77 o 
   4  10   6        4.95        4.83      0.59 o 
   5  10   6        0.18        0.44      0.48 o 
  -5  11   6        0.42        0.18      0.71 o 
  -4  11   6        1.68        2.02      0.46 o 
  -3  11   6        7.02        6.75      0.68 o 
  -2  11   6        1.93        1.81      0.30 o 
  -1  11   6        1.60        1.81      0.30 o 
   0  11   6       12.64       13.60      1.45 o 
   1  11   6       25.17       25.84      1.52 o 
   2  11   6        1.43        1.67      0.32 o 
   3  11   6        0.36        0.29      0.44 o 
   4  11   6        8.66        8.27      0.84 o 
   5  11   6        0.95        1.17      0.51 o 
  -5  12   6        2.48        3.24      0.64 o 
  -4  12   6        5.18        9.51      0.99 o 
  -3  12   6        1.99        2.15      0.35 o 
  -2  12   6        0.49        0.24      0.37 o 
  -1  12   6        6.41        7.28      0.53 o 
   0  12   6        0.12        0.38      0.27 o 
   1  12   6        0.04       -0.15      0.31 o 
   2  12   6        6.26        6.69      1.01 o 
   3  12   6        2.97        2.91      0.37 o 
   4  12   6        0.26        0.26      0.48 o 
  -4  13   6        0.91        0.95      0.37 o 
  -3  13   6        5.09        6.61      1.55 o 
  -2  13   6        2.06        2.00      0.73 o 
  -1  13   6        0.57        0.72      0.30 o 
   0  13   6        3.36        3.14      0.35 o 
   1  13   6        0.57        0.80      0.31 o 
   2  13   6        6.23        8.37      0.59 o 
   3  13   6        2.97        2.96      0.39 o 
   4  13   6        0.12       -0.29      0.48 o 
  -3  14   6        3.26        4.83      0.62 o 
  -2  14   6        0.64        0.43      0.80 o 
  -1  14   6        0.88        0.70      0.30 o 
   0  14   6        0.32        0.68      0.31 o 
   1  14   6        1.79        2.20      0.36 o 
   2  14   6        2.76        3.17      0.66 o 
   3  14   6        0.02       -0.48      0.48 o 
  -3  15   6        0.04        0.17      0.51 o 
  -2  15   6        2.53        1.83      0.39 o 
  -1  15   6        2.49        2.18      0.37 o 
   0  15   6        0.28        0.33      0.49 o 
   1  15   6        4.55        5.05      0.62 o 
   2  15   6        4.25        4.46      0.62 o 
  -1  16   6        0.19       -0.29      0.48 o 
   0  16   6        3.51        3.88      0.59 o 
   1  16   6        2.91        2.89      0.59 o 
  -1 -15   7        0.17        0.33      0.48 o 
   0 -15   7        1.77        1.43      0.55 o 
  -2 -14   7        0.22        0.66      0.48 o 
  -1 -14   7        1.20        0.70      0.51 o 
   0 -14   7        2.08        1.17      0.55 o 
  -3 -13   7        1.42        2.63      0.55 o 
  -2 -13   7        2.25        1.87      0.51 o 
  -1 -13   7        1.10        0.84      0.48 o 
   0 -13   7        1.15        0.51      0.55 o 
  -4 -12   7       11.16       13.17      1.02 o 
  -3 -12   7        0.10        0.84      0.48 o 
  -2 -12   7        0.26        0.70      0.44 o 
  -1 -12   7        0.38        0.48      0.44 o 
  -4 -11   7        3.86        4.94      0.66 o 
  -3 -11   7       10.89       13.10      0.95 o 
  -2 -11   7        2.19        2.16      0.48 o 
  -1 -11   7        1.99        2.05      0.48 o 
  -5 -10   7        3.30        3.04      0.59 o 
  -4 -10   7        0.66        0.91      0.48 o 
  -3 -10   7        8.77        7.61      0.77 o 
  -2 -10   7        8.40        7.83      0.77 o 
  -1 -10   7       18.19       20.45      1.02 o 
  -5  -9   7        0.51        0.00      0.44 o 
  -4  -9   7        0.53        0.07      0.40 o 
  -3  -9   7        2.70        2.01      0.44 o 
  -2  -9   7       39.11       39.00      1.50 o 
  -1  -9   7        0.95        0.88      0.40 o 
  -5  -8   7        1.32        1.43      0.48 o 
  -4  -8   7        3.21        2.78      0.48 o 
  -3  -8   7       10.73        8.89      0.73 o 
  -2  -8   7       10.88       12.62      0.80 o 
  -1  -8   7        2.01        2.12      0.44 o 
  -6  -7   7        0.34       -0.22      0.48 o 
  -5  -7   7        4.41        4.06      0.55 o 
  -4  -7   7        1.13        1.06      0.40 o 
  -3  -7   7        8.96        7.43      0.62 o 
  -2  -7   7        0.67        0.84      0.37 o 
  -6  -6   7        0.13       -0.22      0.44 o 
  -5  -6   7        0.58        0.70      0.40 o 
  -4  -6   7        6.78        7.90      0.70 o 
  -3  -6   7        3.92        2.82      0.44 o 
  -2  -6   7        3.65        3.80      0.48 o 
  -6  -5   7        5.97        5.67      0.66 o 
  -5  -5   7       14.34       14.05      0.88 o 
  -4  -5   7        0.64        0.62      0.37 o 
  -3  -5   7       33.64       30.59      1.21 o 
  -2  -5   7       59.82       55.39      1.83 o 
   4  -5   7       17.94       17.19      0.88 o 
   5  -5   7        6.44        8.30      0.80 o 
   6  -5   7        0.64        0.59      0.51 o 
  -6  -4   7        1.76        2.01      0.55 o 
  -5  -4   7        2.42        2.34      0.48 o 
  -4  -4   7        8.72        8.09      0.66 o 
  -3  -4   7       17.75       15.80      0.80 o 
  -2  -4   7       10.06        9.40      0.62 o 
   3  -4   7        8.26        7.61      0.62 o 
   4  -4   7       13.45       10.98      0.70 o 
   5  -4   7        8.55        8.74      0.80 o 
   6  -4   7        0.42        1.46      0.55 o 
  -6  -3   7        5.16        4.46      0.62 o 
  -5  -3   7        5.25        5.20      0.55 o 
  -4  -3   7       17.23       17.38      0.91 o 
  -3  -3   7       14.52       12.66      0.73 o 
  -2  -3   7        3.77        4.39      0.44 o 
   1  -3   7       67.90       72.11      2.05 o 
   2  -3   7       10.70        9.84      0.62 o 
   3  -3   7       15.65       15.95      0.80 o 
   4  -3   7        1.68        1.87      0.40 o 
   5  -3   7        7.58        9.44      0.77 o 
   6  -3   7        2.75        3.26      0.55 o 
  -6  -2   7        1.50        1.46      0.48 o 
  -5  -2   7        1.06        0.91      0.37 o 
  -4  -2   7       10.88        9.51      0.70 o 
  -3  -2   7       14.00       13.65      0.73 o 
  -2  -2   7       21.16       18.94      0.57 o 
  -1  -2   7       94.04       99.95      2.78 o 
   0  -2   7       97.16      115.54      3.00 o 
   1  -2   7       11.75       12.91      0.66 o 
   2  -2   7        9.01        8.60      0.59 o 
   3  -2   7       15.63       14.45      0.73 o 
   5  -2   7       11.23       12.77      0.84 o 
   6  -2   7       13.15       13.94      0.95 o 
  -6  -1   7       12.81       10.98      0.84 o 
  -5  -1   7       28.01       26.85      1.13 o 
  -4  -1   7        0.12       -0.04      0.19 o 
  -3  -1   7       16.72       16.00      0.44 o 
  -2  -1   7       40.04       33.96      0.72 o 
  -1  -1   7       19.20       21.91      0.84 o 
   0  -1   7       41.42       49.65      1.54 o 
   1  -1   7       25.33       29.49      1.02 o 
   2  -1   7       28.92       28.43      1.06 o 
   3  -1   7       10.33        9.44      0.66 o 
   4  -1   7       31.14       27.84      1.13 o 
   5  -1   7        5.28        6.80      0.73 o 
   6  -1   7        0.83        0.70      0.51 o 
  -6   0   7        5.77        5.56      0.62 o 
  -5   0   7        0.80        1.39      0.40 o 
  -4   0   7       12.05       14.56      0.53 o 
  -3   0   7       67.73       58.52      1.10 o 
  -2   0   7       16.32       13.26      0.68 o 
  -1   0   7       45.04       49.09      1.90 o 
   0   0   7       12.95       14.01      0.70 o 
   1   0   7        0.10       -0.04      0.29 o 
   2   0   7      117.89      117.40      3.37 o 
   3   0   7       10.69       11.01      0.66 o 
   4   0   7        6.23        5.52      0.62 o 
   5   0   7       22.82       21.69      1.06 o 
   6   0   7        1.09        2.16      0.55 o 
  -5   1   7       27.29       26.78      1.13 o 
  -4   1   7        0.11       -0.18      0.18 o 
  -3   1   7       16.29       15.98      0.53 o 
  -2   1   7       41.91       36.34      0.88 o 
  -1   1   7       19.38       20.49      0.50 o 
   0   1   7       41.82       45.00      1.54 o 
   1   1   7       25.96       25.46      1.02 o 
   2   1   7       29.23       28.87      1.10 o 
   3   1   7       10.96        9.70      0.66 o 
   4   1   7       30.66       28.90      1.13 o 
   5   1   7        5.07        5.20      0.62 o 
   6   1   7        0.90        0.95      0.51 o 
  -5   2   7        1.16        0.95      0.40 o 
  -4   2   7       11.39        9.48      0.66 o 
  -3   2   7       14.49       12.80      0.70 o 
  -2   2   7       20.71       17.92      0.57 o 
  -1   2   7       96.14       95.03      1.75 o 
   0   2   7       95.25      100.44      1.89 o 
   1   2   7       11.66       12.37      0.70 o 
   2   2   7        9.67        9.77      0.62 o 
   3   2   7       15.41       15.95      0.80 o 
   4   2   7        4.54        2.85      0.44 o 
   5   2   7       10.87       10.87      0.84 o 
   6   2   7       13.04       13.68      0.99 o 
  -5   3   7        5.07        5.23      0.55 o 
  -4   3   7       17.16       18.15      0.84 o 
  -3   3   7       14.88       13.54      0.70 o 
  -2   3   7        3.74        3.44      0.40 o 
  -1   3   7       32.22       29.25      0.65 o 
   0   3   7       46.55       44.19      0.89 o 
   1   3   7       68.51       64.76      2.12 o 
   2   3   7       10.89       11.67      0.70 o 
   3   3   7       15.29       16.79      0.84 o 
   4   3   7        1.91        2.30      0.44 o 
   5   3   7        7.49        7.10      0.80 o 
   6   3   7        2.77        2.38      0.55 o 
  -5   4   7        2.44        2.89      0.48 o 
  -4   4   7        8.97        9.04      0.66 o 
  -3   4   7       18.24       15.95      0.80 o 
  -2   4   7        9.96        9.48      0.66 o 
  -1   4   7       74.06       71.93      2.20 o 
   0   4   7       54.63       55.58      1.72 o 
   1   4   7       25.64       24.37      1.02 o 
   2   4   7       55.32       52.57      1.72 o 
   3   4   7        8.67        9.00      0.70 o 
   4   4   7       13.49       11.30      0.80 o 
   5   4   7        8.53        7.54      0.80 o 
   6   4   7        0.42        0.99      0.51 o 
  -5   5   7       14.22       13.94      0.88 o 
  -4   5   7        0.64        1.10      0.37 o 
  -3   5   7       33.98       32.41      1.21 o 
  -2   5   7       59.32       56.12      1.83 o 
  -1   5   7       17.07       16.46      0.77 o 
   0   5   7       15.48       15.73      0.80 o 
   1   5   7       16.12       16.72      0.80 o 
   2   5   7        6.18        5.27      0.62 o 
   3   5   7        0.37        0.80      0.40 o 
   4   5   7       18.10       16.90      0.95 o 
   5   5   7        6.57        8.20      0.84 o 
   6   5   7        0.68        0.73      0.51 o 
  -5   6   7        0.53        1.06      0.44 o 
  -4   6   7        7.06        7.72      0.66 o 
  -3   6   7        4.21        3.88      0.48 o 
  -2   6   7        3.80        3.66      0.44 o 
  -1   6   7       27.81       26.45      1.06 o 
   0   6   7       11.97       14.49      0.80 o 
   1   6   7       20.93       18.40      0.91 o 
   2   6   7       13.22       13.13      0.80 o 
   3   6   7       30.51       29.16      1.21 o 
   4   6   7        3.07        2.60      0.51 o 
   5   6   7       12.62       14.67      0.99 o 
  -5   7   7        4.32        4.32      0.59 o 
  -4   7   7        1.11        1.13      0.40 o 
  -3   7   7        8.70        7.76      0.62 o 
  -2   7   7        0.74        0.77      0.37 o 
  -1   7   7       21.58       23.05      0.99 o 
   0   7   7       18.36       19.06      0.95 o 
   1   7   7       11.78       11.27      0.77 o 
   2   7   7        1.27        1.17      0.44 o 
   3   7   7        5.98        6.33      0.73 o 
   4   7   7       15.01       12.80      0.91 o 
   5   7   7        6.09        5.52      0.66 o 
  -5   8   7        1.35        1.43      0.51 o 
  -4   8   7        3.07        3.29      0.48 o 
  -3   8   7       10.46        9.11      0.70 o 
  -2   8   7       10.81       13.02      0.80 o 
  -1   8   7        2.33        2.41      0.44 o 
   0   8   7       12.26       10.10      0.77 o 
   1   8   7       11.73       10.28      0.73 o 
   2   8   7       30.59       28.50      1.21 o 
   3   8   7       11.11       11.01      0.84 o 
   4   8   7        5.56        5.01      0.59 o 
   5   8   7        0.72        0.62      0.51 o 
  -5   9   7        0.56        0.18      0.48 o 
  -4   9   7        0.54        0.84      0.44 o 
  -3   9   7        2.81        2.71      0.48 o 
  -2   9   7       39.26       41.34      1.50 o 
  -1   9   7        0.96        1.54      0.40 o 
   0   9   7        7.81        7.94      0.73 o 
   1   9   7        6.10        6.33      0.62 o 
   2   9   7        0.88        0.80      0.48 o 
   3   9   7        5.07        4.90      0.59 o 
   4   9   7        2.38        2.41      0.55 o 
   5   9   7        1.50        0.73      0.51 o 
  -5  10   7        3.31        2.67      0.62 o 
  -4  10   7        0.73        0.80      0.48 o 
  -3  10   7        8.67        8.60      0.77 o 
  -2  10   7        8.51        9.00      0.77 o 
  -1  10   7       18.37       21.29      1.02 o 
   0  10   7        0.59        0.62      0.44 o 
   1  10   7        3.57        3.95      0.55 o 
   2  10   7        9.66        8.23      0.84 o 
   3  10   7        7.50        7.39      0.70 o 
   4  10   7        3.28        2.63      0.55 o 
  -4  11   7        3.88        5.09      0.66 o 
  -3  11   7       10.78       13.87      0.95 o 
  -2  11   7        2.35        2.56      0.48 o 
  -1  11   7        1.96        1.90      0.48 o 
   0  11   7        1.45        1.28      0.44 o 
   1  11   7        0.83        0.73      0.48 o 
   2  11   7        4.66        4.76      0.62 o 
   3  11   7        1.36        1.79      0.55 o 
   4  11   7        1.01        1.24      0.51 o 
  -4  12   7       11.05       13.56      0.65 o 
  -3  12   7        0.11        0.02      0.46 o 
  -2  12   7        0.26        0.37      0.44 o 
  -1  12   7        0.32        0.30      0.30 o 
   0  12   7        1.49        1.27      0.32 o 
   1  12   7        1.34        1.13      0.51 o 
   2  12   7        3.89        4.46      0.62 o 
   3  12   7        0.24        0.40      0.51 o 
  -3  13   7        1.37        2.41      0.55 o 
  -2  13   7        2.15        1.89      0.86 o 
  -1  13   7        1.13        1.02      0.35 o 
   0  13   7        1.22        1.11      0.35 o 
   1  13   7       11.37       15.70      0.97 o 
   2  13   7        1.72        2.89      0.59 o 
   3  13   7        0.95        0.77      0.55 o 
  -2  14   7        0.23       -0.23      0.59 o 
  -1  14   7        1.16        0.56      0.35 o 
   0  14   7        2.08        1.82      0.39 o 
   1  14   7        3.51        5.12      0.46 o 
   2  14   7        2.49        3.01      0.43 o 
  -1  15   7        0.16       -0.09      0.32 o 
   0  15   7        1.78        1.76      0.39 o 
   1  15   7        0.54        0.04      0.51 o 
  -2 -13   8        1.05        0.59      0.51 o 
  -1 -13   8        2.15        1.32      0.59 o 
   0 -13   8        1.84        0.73      0.59 o 
  -3 -12   8        8.32        9.66      0.95 o 
  -2 -12   8        0.31       -0.44      0.48 o 
  -1 -12   8        6.17        6.33      0.73 o 
  -3 -11   8        0.80        0.11      0.48 o 
  -2 -11   8       10.62       11.78      0.95 o 
  -1 -11   8        5.81        5.96      0.70 o 
  -4 -10   8        7.02        7.32      0.84 o 
  -3 -10   8        1.92        2.20      0.51 o 
  -2 -10   8        0.48        0.91      0.48 o 
  -1 -10   8        4.98        4.17      0.59 o 
  -4  -9   8        4.48        4.10      0.59 o 
  -3  -9   8        7.28        7.94      0.80 o 
  -2  -9   8        9.31        7.83      0.80 o 
  -1  -9   8       12.90       12.99      0.91 o 
  -5  -8   8        0.95        1.28      0.51 o 
  -4  -8   8        1.72        1.68      0.48 o 
  -3  -8   8        4.24        4.13      0.55 o 
  -2  -8   8        0.73        0.18      0.40 o 
  -1  -8   8       16.44       17.93      0.99 o 
  -5  -7   8        2.91        2.71      0.55 o 
  -4  -7   8        0.29        0.73      0.40 o 
  -3  -7   8        0.07        0.00      0.37 o 
  -2  -7   8       14.12       13.54      0.80 o 
  -1  -7   8        0.73        0.95      0.40 o 
  -5  -6   8        0.16        0.91      0.48 o 
  -4  -6   8        0.91        0.51      0.40 o 
  -3  -6   8        3.15        2.52      0.44 o 
  -2  -6   8        2.28        2.30      0.44 o 
  -5  -5   8        6.91        7.87      0.80 o 
  -4  -5   8        6.45        5.01      0.55 o 
  -3  -5   8        2.66        3.18      0.48 o 
  -2  -5   8       11.72       12.66      0.77 o 
  -5  -4   8        2.58        2.41      0.48 o 
  -4  -4   8        7.18        6.37      0.70 o 
  -3  -4   8       11.06        9.99      0.73 o 
  -2  -4   8        5.61        4.90      0.51 o 
   5  -4   8        7.45        9.04      0.84 o 
  -6  -3   8       11.61       13.10      1.02 o 
  -5  -3   8        2.88        2.78      0.51 o 
  -4  -3   8        0.49        0.66      0.37 o 
  -3  -3   8        0.61        0.48      0.37 o 
  -2  -3   8       12.58       12.07      0.73 o 
   2  -3   8       33.09       32.82      1.17 o 
   3  -3   8        2.78        2.49      0.40 o 
   4  -3   8       37.17       34.61      1.35 o 
   5  -3   8        2.98        3.99      0.59 o 
  -6  -2   8        9.77        9.48      0.91 o 
  -5  -2   8        1.07        1.43      0.44 o 
  -4  -2   8       18.13       17.82      0.91 o 
  -3  -2   8       25.00       24.07      1.02 o 
  -2  -2   8        2.67        2.41      0.40 o 
   0  -2   8        6.75        7.43      0.62 o 
   1  -2   8       16.18       19.57      0.88 o 
   2  -2   8        8.65       10.57      0.70 o 
   3  -2   8        4.28        5.20      0.59 o 
   4  -2   8        1.99        1.83      0.44 o 
   5  -2   8        3.57        4.17      0.59 o 
  -6  -1   8        0.15        0.44      0.48 o 
  -5  -1   8        1.73        1.61      0.44 o 
  -4  -1   8        3.17        3.40      0.48 o 
  -3  -1   8        6.73        7.02      0.62 o 
  -2  -1   8       25.55       22.85      0.67 o 
  -1  -1   8       20.88       19.98      0.88 o 
   0  -1   8       86.24      101.96      2.89 o 
   1  -1   8      122.59      142.17      3.91 o 
   2  -1   8       17.08       18.77      0.88 o 
   3  -1   8        0.94        0.59      0.37 o 
   4  -1   8        8.75        8.85      0.73 o 
   5  -1   8       10.58        9.29      0.84 o 
  -4   0   8       10.93       11.13      0.52 o 
  -3   0   8       11.31       12.25      0.50 o 
  -2   0   8        0.46        0.17      0.29 o 
  -1   0   8       19.40       18.43      1.48 o 
   0   0   8       68.54       78.44      2.38 o 
   1   0   8        0.03        0.59      0.37 o 
   2   0   8       12.99       16.72      0.84 o 
   3   0   8        3.11        3.15      0.44 o 
   4   0   8        2.35        1.72      0.48 o 
   5   0   8        0.00        0.11      0.48 o 
  -5   1   8        1.91        1.72      0.44 o 
  -4   1   8        3.02        3.00      0.44 o 
  -3   1   8        6.62        6.99      0.62 o 
  -2   1   8       24.39       22.38      0.97 o 
  -1   1   8       20.87       18.62      0.91 o 
   0   1   8       85.11       94.45      2.16 o 
   1   1   8      125.32      130.50      3.91 o 
   2   1   8       16.62       16.87      0.88 o 
   3   1   8        0.89        0.59      0.40 o 
   4   1   8        8.88        7.17      0.77 o 
   5   1   8       10.74        8.96      0.84 o 
  -5   2   8        1.09        1.46      0.48 o 
  -4   2   8       18.69       19.57      0.91 o 
  -3   2   8       25.54       23.85      0.99 o 
  -2   2   8        2.68        2.12      0.40 o 
  -1   2   8       91.72       85.72      2.60 o 
   0   2   8        7.40        5.56      0.55 o 
   1   2   8       15.95       17.05      0.91 o 
   2   2   8        8.73       10.98      0.77 o 
   3   2   8        4.05        4.54      0.55 o 
   4   2   8        2.09        1.46      0.48 o 
   5   2   8        3.71        2.45      0.59 o 
  -5   3   8        2.69        3.48      0.55 o 
  -4   3   8        0.54        0.51      0.37 o 
  -3   3   8        0.57        0.48      0.37 o 
  -2   3   8       12.81       12.33      0.73 o 
  -1   3   8        3.92        3.88      0.48 o 
   0   3   8       19.42       19.87      0.95 o 
   1   3   8        5.88        5.52      0.55 o 
   2   3   8       33.52       32.71      1.28 o 
   3   3   8        2.76        2.96      0.48 o 
   4   3   8       37.00       35.56      1.43 o 
   5   3   8        2.80        3.73      0.62 o 
  -5   4   8        2.60        2.34      0.48 o 
  -4   4   8        7.40        6.91      0.66 o 
  -3   4   8       11.33       10.43      0.73 o 
  -2   4   8        5.59        4.50      0.48 o 
  -1   4   8       11.55       10.43      0.66 o 
   0   4   8       64.14       67.21      2.16 o 
   1   4   8        1.75        1.46      0.44 o 
   2   4   8        4.94        6.15      0.70 o 
   3   4   8       17.69       16.65      0.91 o 
   4   4   8        0.75        1.10      0.51 o 
   5   4   8        7.29        7.65      0.88 o 
  -5   5   8        6.83        7.39      0.80 o 
  -4   5   8        6.40        5.34      0.55 o 
  -3   5   8        2.59        3.37      0.48 o 
  -2   5   8       11.47       11.93      0.77 o 
  -1   5   8       14.78       13.24      0.77 o 
   0   5   8        4.39        4.90      0.55 o 
   1   5   8       36.58       34.35      1.35 o 
   2   5   8        4.03        3.51      0.51 o 
   3   5   8        2.77        2.20      0.51 o 
   4   5   8        4.28        3.66      0.59 o 
   5   5   8       11.86       13.94      1.02 o 
  -5   6   8        0.16        0.18      0.44 o 
  -4   6   8        0.93        1.10      0.44 o 
  -3   6   8        3.25        2.56      0.44 o 
  -2   6   8        2.30        1.32      0.40 o 
  -1   6   8       10.71       10.65      0.77 o 
   0   6   8       15.50       15.04      0.88 o 
   1   6   8        3.54        3.70      0.51 o 
   2   6   8       19.53       17.41      0.99 o 
   3   6   8        5.56        6.73      0.77 o 
   4   6   8        4.40        3.26      0.59 o 
   5   6   8        0.29        0.91      0.55 o 
  -5   7   8        2.92        2.45      0.55 o 
  -4   7   8        0.28        0.40      0.40 o 
  -3   7   8        0.05       -0.37      0.37 o 
  -2   7   8       13.99       13.76      0.84 o 
  -1   7   8        0.72        0.33      0.40 o 
   0   7   8        7.20        7.21      0.73 o 
   1   7   8        1.27        1.54      0.48 o 
   2   7   8       14.25       13.43      0.91 o 
   3   7   8        0.99        0.40      0.48 o 
   4   7   8        5.16        5.85      0.70 o 
  -5   8   8        0.97        1.28      0.51 o 
  -4   8   8        1.69        1.76      0.51 o 
  -3   8   8        4.13        4.57      0.59 o 
  -2   8   8        0.71        0.29      0.40 o 
  -1   8   8       16.34       17.05      0.95 o 
   0   8   8        2.22        3.04      0.51 o 
   1   8   8        0.71        0.18      0.48 o 
   2   8   8       12.63       11.12      0.91 o 
   3   8   8       12.53       11.78      0.95 o 
   4   8   8        1.40        1.72      0.59 o 
  -4   9   8        4.52        4.21      0.59 o 
  -3   9   8        7.28        8.74      0.80 o 
  -2   9   8        9.65        9.91      0.84 o 
  -1   9   8       12.78       13.87      0.91 o 
   0   9   8        0.65        0.33      0.48 o 
   1   9   8       16.86       17.93      1.06 o 
   2   9   8        6.94        7.68      0.73 o 
   3   9   8        0.38       -0.15      0.48 o 
   4   9   8        0.60       -0.11      0.51 o 
  -4  10   8        6.95        9.37      0.95 o 
  -3  10   8        1.88        2.12      0.55 o 
  -2  10   8        0.47        0.95      0.48 o 
  -1  10   8        4.89        4.32      0.59 o 
   0  10   8       12.41       11.20      0.91 o 
   1  10   8        0.27        0.00      0.51 o 
   2  10   8        5.89        5.93      0.70 o 
   3  10   8        0.95        1.02      0.55 o 
  -3  11   8        0.83        0.55      0.51 o 
  -2  11   8       10.53       13.02      0.95 o 
  -1  11   8        5.92        6.04      0.66 o 
   0  11   8        0.01       -0.29      0.44 o 
   1  11   8        3.30        3.91      0.62 o 
   2  11   8        0.32        0.37      0.55 o 
   3  11   8        0.47        0.29      0.55 o 
  -3  12   8        8.21        9.11      0.91 o 
  -2  12   8        0.30        0.07      0.51 o 
  -1  12   8        6.19        6.80      0.73 o 
   0  12   8        0.75        0.44      0.51 o 
   1  12   8        4.80        5.49      0.73 o 
   2  12   8        0.11        0.91      0.55 o 
  -2  13   8        1.10        0.95      0.55 o 
  -1  13   8        2.12        0.55      0.51 o 
   0  13   8        1.87        2.49      0.59 o 
   1  13   8        0.74        0.91      0.62 o 
  -2 -11   9        0.45        0.04      0.51 o 
  -1 -11   9        3.86        3.55      0.66 o 
  -3 -10   9        2.11        2.45      0.59 o 
  -2 -10   9        0.82        1.46      0.55 o 
  -1 -10   9        1.48        1.32      0.55 o 
  -3  -9   9        1.20        0.70      0.48 o 
  -2  -9   9        2.99        2.49      0.55 o 
  -1  -9   9        2.89        1.98      0.55 o 
  -4  -8   9        1.09        2.38      0.51 o 
  -3  -8   9        0.34        0.51      0.44 o 
  -2  -8   9        3.05        2.96      0.55 o 
  -1  -8   9        3.44        4.32      0.59 o 
  -4  -7   9        4.17        3.55      0.59 o 
  -3  -7   9        1.72        1.79      0.48 o 
  -2  -7   9        1.17        1.79      0.48 o 
  -1  -7   9        7.17        8.45      0.80 o 
  -4  -6   9        0.03        0.29      0.44 o 
  -3  -6   9        4.61        4.87      0.59 o 
  -2  -6   9        0.61        0.44      0.40 o 
  -1  -6   9        5.10        5.96      0.70 o 
  -4  -5   9        2.18        2.09      0.51 o 
  -3  -5   9        1.32        0.62      0.40 o 
  -2  -5   9        5.63        5.78      0.59 o 
  -5  -4   9        0.36        0.29      0.48 o 
  -4  -4   9        2.71        3.04      0.51 o 
  -3  -4   9        0.47        0.51      0.40 o 
  -2  -4   9        0.69        0.55      0.40 o 
  -5  -3   9        3.31        3.51      0.59 o 
  -4  -3   9        1.63        1.46      0.48 o 
  -3  -3   9        8.58        9.51      0.77 o 
  -2  -3   9        4.60        4.06      0.51 o 
   4  -3   9        4.81        5.05      0.59 o 
  -5  -2   9        2.71        3.37      0.55 o 
  -4  -2   9       10.45       11.85      0.80 o 
  -3  -2   9       14.57       15.73      0.88 o 
  -2  -2   9        0.83        0.33      0.37 o 
   2  -2   9        7.20        8.74      0.77 o 
   3  -2   9       15.88       13.72      0.88 o 
   4  -2   9        0.94        0.77      0.48 o 
  -4  -1   9        0.23        0.29      0.37 o 
  -3  -1   9        0.63        0.51      0.37 o 
  -2  -1   9       21.86       23.09      0.99 o 
   0  -1   9       20.14       19.72      0.99 o 
   1  -1   9       52.16       57.69      1.87 o 
   2  -1   9       24.01       23.01      1.10 o 
   3  -1   9        2.54        2.09      0.48 o 
   4  -1   9        6.84        7.76      0.84 o 
  -2   0   9        1.72        1.57      0.27 o 
  -1   0   9        0.43        0.37      0.37 o 
   0   0   9        0.01       -0.18      0.40 o 
   1   0   9        1.79        2.45      0.51 o 
   2   0   9        0.58        0.55      0.44 o 
   3   0   9        2.48        2.67      0.51 o 
   4   0   9        7.97        8.30      0.84 o 
  -4   1   9        0.26       -0.07      0.37 o 
  -3   1   9        0.66        0.77      0.37 o 
  -2   1   9       21.42       20.27      0.95 o 
  -1   1   9       27.23       26.09      1.10 o 
   0   1   9       20.21       18.73      0.99 o 
   1   1   9       50.92       55.98      1.90 o 
   2   1   9       24.84       24.73      1.10 o 
   3   1   9        2.58        2.38      0.51 o 
   4   1   9        6.89        7.87      0.84 o 
  -5   2   9        2.70        4.72      0.59 o 
  -4   2   9       10.45       11.41      0.80 o 
  -3   2   9       14.72       16.54      0.88 o 
  -2   2   9        0.82        0.55      0.40 o 
  -1   2   9        7.05        8.45      0.70 o 
   0   2   9        6.19        6.37      0.62 o 
   1   2   9        2.75        3.59      0.55 o 
   2   2   9        7.01        9.48      0.84 o 
   3   2   9       16.17       15.51      0.99 o 
   4   2   9        0.92        1.17      0.55 o 
  -5   3   9        3.34        4.10      0.59 o 
  -4   3   9        1.63        1.61      0.44 o 
  -3   3   9        8.48        8.27      0.73 o 
  -2   3   9        4.57        4.57      0.55 o 
  -1   3   9        5.99        5.49      0.55 o 
   0   3   9        3.74        3.59      0.55 o 
   1   3   9       23.42       24.26      1.17 o 
   2   3   9        9.49       10.10      0.84 o 
   3   3   9        0.17       -0.07      0.48 o 
   4   3   9        4.69        4.61      0.62 o 
  -5   4   9        0.35        0.40      0.48 o 
  -4   4   9        2.84        2.93      0.51 o 
  -3   4   9        0.57        0.73      0.40 o 
  -2   4   9        0.73        0.44      0.40 o 
  -1   4   9        0.34        0.18      0.40 o 
   0   4   9        7.61        9.48      0.80 o 
   1   4   9        3.70        3.95      0.59 o 
   2   4   9        3.78        3.62      0.59 o 
   3   4   9        4.46        2.93      0.59 o 
   4   4   9       10.94       11.23      0.95 o 
  -4   5   9        2.22        2.09      0.51 o 
  -3   5   9        1.30        1.28      0.44 o 
  -2   5   9        5.50        6.15      0.59 o 
  -1   5   9        7.23        6.51      0.73 o 
   0   5   9        2.24        1.87      0.48 o 
   1   5   9        8.09        8.52      0.84 o 
   2   5   9        6.61        5.71      0.66 o 
   3   5   9        2.21        2.09      0.55 o 
   4   5   9        3.93        4.02      0.66 o 
  -4   6   9        0.05        0.26      0.44 o 
  -3   6   9        4.59        5.01      0.59 o 
  -2   6   9        0.65        0.15      0.40 o 
  -1   6   9        5.09        5.63      0.62 o 
   0   6   9       10.01       11.52      0.91 o 
   1   6   9        4.15        4.02      0.62 o 
   2   6   9        3.73        3.59      0.62 o 
   3   6   9        4.58        4.61      0.66 o 
   4   6   9        0.17       -0.18      0.55 o 
  -4   7   9        4.18        3.88      0.59 o 
  -3   7   9        1.74        2.56      0.51 o 
  -2   7   9        1.16        1.24      0.48 o 
  -1   7   9        7.00        7.17      0.80 o 
   0   7   9        0.21        0.66      0.51 o 
   1   7   9        5.97        5.41      0.66 o 
   2   7   9        2.00        2.63      0.59 o 
   3   7   9        0.39       -0.51      0.51 o 
  -4   8   9        1.04        1.28      0.51 o 
  -3   8   9        0.36        0.18      0.44 o 
  -2   8   9        3.00        2.60      0.55 o 
  -1   8   9        3.47        3.33      0.59 o 
   0   8   9        6.46        7.50      0.88 o 
   1   8   9        3.01        2.82      0.62 o 
   2   8   9        1.25        0.95      0.55 o 
   3   8   9        0.13       -0.15      0.55 o 
  -3   9   9        1.18        0.84      0.51 o 
  -2   9   9        2.95        3.11      0.59 o 
  -1   9   9        3.02        2.71      0.59 o 
   0   9   9        1.48        0.95      0.51 o 
   1   9   9        2.96        3.84      0.62 o 
   2   9   9        2.59        2.23      0.62 o 
   3   9   9        2.72        4.13      0.73 o 
  -3  10   9        2.01        2.34      0.59 o 
  -2  10   9        0.85        1.57      0.55 o 
  -1  10   9        1.48        1.50      0.55 o 
   0  10   9        1.02        0.55      0.51 o 
   1  10   9        0.17        0.48      0.59 o 
   2  10   9        0.87        1.35      0.62 o 
  -2  11   9        0.50        0.15      0.51 o 
  -1  11   9        3.79        4.10      0.66 o 
   0  11   9        5.63        5.27      0.70 o 
   1  11   9        3.28        4.28      0.73 o 
  -1  -9  10        1.72        1.39      0.59 o 
  -2  -8  10        0.14       -0.33      0.51 o 
  -1  -8  10        0.47        0.04      0.51 o 
  -3  -7  10        0.05        0.84      0.48 o 
  -2  -7  10        2.22        2.89      0.59 o 
  -1  -7  10        0.89        1.10      0.51 o 
  -3  -6  10        1.05        1.17      0.51 o 
  -2  -6  10        1.95        1.43      0.51 o 
  -1  -6  10        0.91        2.23      0.55 o 
  -3  -5  10        1.74        1.94      0.51 o 
  -2  -5  10        0.04       -0.44      0.44 o 
  -1  -5  10       16.27       19.06      1.06 o 
  -3  -4  10        1.59        1.28      0.51 o 
  -2  -4  10        1.43        1.72      0.51 o 
  -1  -4  10        4.49        5.41      0.62 o 
  -4  -3  10        2.14        2.12      0.48 o 
  -3  -3  10        0.55        0.59      0.44 o 
  -2  -3  10       16.03       17.16      1.02 o 
  -1  -3  10        1.41        1.54      0.48 o 
  -4  -2  10        0.12        1.02      0.48 o 
  -3  -2  10        5.31        5.82      0.62 o 
  -2  -2  10        3.88        3.40      0.51 o 
  -1  -2  10        3.31        2.41      0.51 o 
  -2  -1  10        2.87        3.15      0.48 o 
  -1  -1  10        6.59        8.60      0.73 o 
   2  -1  10       13.37       13.94      0.99 o 
   3  -1  10        1.96        1.98      0.55 o 
   0   0  10        0.31        0.00      0.44 o 
   1   0  10        4.15        3.40      0.59 o 
   2   0  10        1.10        1.17      0.51 o 
   3   0  10       10.16       12.48      0.95 o 
  -2   1  10        3.02        3.84      0.51 o 
  -1   1  10        6.67        7.35      0.73 o 
   0   1  10        7.63        9.73      0.88 o 
   1   1  10        9.65       12.80      0.95 o 
   2   1  10       12.88       12.04      0.99 o 
   3   1  10        2.04        2.12      0.59 o 
  -4   2  10        0.14        0.66      0.44 o 
  -3   2  10        5.27        6.11      0.62 o 
  -2   2  10        3.87        4.10      0.55 o 
  -1   2  10        3.35        2.60      0.51 o 
   0   2  10        0.96        0.77      0.48 o 
   1   2  10       17.55       16.32      1.06 o 
   2   2  10        3.73        2.78      0.62 o 
   3   2  10        7.74        7.13      0.73 o 
  -4   3  10        2.21        2.16      0.51 o 
  -3   3  10        0.55        0.55      0.44 o 
  -2   3  10       15.92       16.32      0.95 o 
  -1   3  10        1.40        1.83      0.51 o 
   0   3  10        2.39        2.38      0.55 o 
   1   3  10        3.56        4.83      0.66 o 
   2   3  10       10.65       11.34      0.99 o 
   3   3  10        0.60        0.04      0.55 o 
  -3   4  10        1.64        0.99      0.48 o 
  -2   4  10        1.32        1.24      0.48 o 
  -1   4  10        4.47        5.52      0.62 o 
   0   4  10        3.56        4.68      0.62 o 
   1   4  10        1.90        0.99      0.55 o 
   2   4  10        3.40        2.49      0.62 o 
   3   4  10        4.61        5.38      0.73 o 
  -3   5  10        1.76        1.87      0.51 o 
  -2   5  10        0.06       -0.29      0.44 o 
  -1   5  10       16.20       18.33      1.06 o 
   0   5  10        0.53        0.73      0.55 o 
   1   5  10        0.29        0.18      0.51 o 
   2   5  10        1.49        1.43      0.62 o 
   3   5  10        1.35        0.33      0.59 o 
  -3   6  10        0.96        1.10      0.48 o 
  -2   6  10        1.98        1.98      0.55 o 
  -1   6  10        0.93        1.83      0.55 o 
   0   6  10        5.87        5.89      0.70 o 
   1   6  10        6.69        6.84      0.77 o 
   2   6  10        1.27        0.48      0.59 o 
  -3   7  10        0.05        0.62      0.48 o 
  -2   7  10        2.23        2.16      0.55 o 
  -1   7  10        0.98        0.91      0.55 o 
   0   7  10        5.60        5.71      0.70 o 
   1   7  10        1.14        2.16      0.62 o 
   2   7  10        1.57        1.32      0.62 o 
  -2   8  10        0.12       -0.18      0.48 o 
  -1   8  10        0.49        1.39      0.55 o 
   0   8  10        2.99        3.44      0.66 o 
   1   8  10        4.12        4.24      0.70 o 
  -1   9  10        1.68        2.05      0.59 o 
   0   9  10        4.30        4.68      0.70 o 
   1   9  10        0.41        1.79      0.62 o 
  -1  -5  11        0.25        0.04      0.51 o 
  -1  -4  11        0.31        0.15      0.51 o 
  -2  -3  11        0.15       -0.44      0.44 o 
  -1  -3  11        6.82        7.10      0.73 o 
  -2  -2  11        1.48        1.46      0.51 o 
  -1  -2  11        4.94        5.41      0.66 o 
   2   0  11        0.63        1.10      0.62 o 
   0   1  11        0.76        0.33      0.51 o 
   1   1  11        0.96        1.72      0.59 o 
   2   1  11        6.66        7.50      0.80 o 
  -2   2  11        1.56        2.05      0.51 o 
  -1   2  11        4.94        5.01      0.62 o 
   0   2  11        3.15        3.29      0.62 o 
   1   2  11        0.50        0.62      0.55 o 
  -2   3  11        0.15        0.11      0.48 o 
  -1   3  11        6.82        9.51      0.91 o 
   0   3  11        0.12       -0.33      0.51 o 
   1   3  11        1.60        2.12      0.62 o 
  -1   4  11        0.32        1.35      0.55 o 
   0   4  11        0.96        1.87      0.59 o 
   1   4  11        5.76        6.11      0.73 o 
  -1   5  11        0.28        0.48      0.51 o 
   0   5  11        6.12        6.29      0.73 o 
                                                 
